# Supplementary material for: High-resolution analysis of the pneumococcal transcriptome under a wide range of infection-relevant conditions
Source: Nucleic Acids Res. 2018 Aug 27;46(19):9990–10006. doi: 10.1093/nar/gky750 (PMC6212715; doi:10.1093/nar/gky750)
Supplement: Supplementary Data [file gky750_supplemental_files.zip]

Archive with 2 entries (2 files):
- PneumoExpress - Supplementary figures and methods.docx
- PneumoExpress - Supplementary tables.xlsx
