# Supplementary material for: High-resolution analysis of the pneumococcal transcriptome under a wide range of infection-relevant conditions
Source: Nucleic Acids Res. 2018 Aug 27;46(19):9990–10006. doi: 10.1093/nar/gky750 (PMC6212715; doi:10.1093/nar/gky750)
Supplement: Supplementary Data [file gky750_supplemental_files.zip › PneumoExpress - Supplementary tables.xlsx]

## Sheet: Supp Table 1
Supplementary Table 1: Content of Chemically-Defined Media
Sugars (mM)	Nose-like	Lung-like	Blood-like	CSF-like	C+Y	RPMI 1640			mM
Glucose			5	9.94	10.1	11.1	2	180	11.1111
N-Acetylglucosamine	5.79	2.89
Sucrose					0.861
Amino Acids (mM)	Nose-like	Lung-like	Blood-like	CSF-like	C+Y	RPMI 1640
L-alanine	2.69	2.69	2.69	2.69
L-arginine	0.71	0.71	0.71	0.71
L-asparagine	2.34	2.34	2.34	2.34	0.302	0.37845	0.05	132.118	0.37845
L-aspartate	3	3	3	3		0.150252	0.02	133.11	0.150252
L-cysteine	2.538	2.538	2.538	2.538	0.085	0.538131	0.0652	121.16	0.538131
L-glutamate	2.46	2.46	2.46	2.46		0.135934	0.02	147.13	0.135934
L-glutamine	2.68	2.68	2.68	2.68	0.137	2.05283	0.3	146.14	2.05283
Glycine	2.34	2.34	2.34	2.34		0.133209	0.01	75.07	0.133209
L-histidine	0.72	0.72	0.72	0.72		0.0966778	0.015	155.155	0.0966778
L-isoleucine	1.62	1.62	1.62	1.62		0.381185	0.05	131.17	0.381185
L-leucine	3.48	3.48	3.48	3.48
L-lysine	2.41	2.41	2.41	2.41
L-methionine	0.83	0.83	0.83	0.83		0.100529	0.015	149.21	0.100529
L-phenylalanine	1.67	1.67	1.67	1.67		0.0908045	0.015	165.19	0.0908045
Proline	5.87	5.87	5.87	5.87		0.173717	0.02	115.13	0.173717
L-serine	3.23	3.23	3.23	3.23		0.28547	0.03	105.09	0.28547
L-threonine	1.88	1.88	1.88	1.88		0.167899	0.02	119.119	0.167899
L-tryptophan	0.25	0.25	0.25	0.25	0.027	0.0244822	0.005	204.23	0.0244822
L-tyrosine						0.158949	0.0288	181.19	0.158949
L-valine	2.77	2.77	2.77	2.77		0.17072	0.02	117.151	0.17072
Salts (mM)	Nose-like	Lung-like	Blood-like	CSF-like	C+Y	RPMI 1640
Magnesium chloride	2.1	2.1	2.1	2.1	2.24
Magnesium sulfate						0.40543	0.0488	120.366	0.40543
Calcium chloride	0.34	0.34	0.34	0.34	0.103
Calcium nitrate . 4H2O						0.42346	0.1	236.15	0.42346
Dipotassium phosphate	14.3	14.3	14.3	14.3	44.5
Monopotassium phosphate	22	22	22	22
Potassium chloride						5.36543	0.4	74.5513	5.36543
Ammonium citrate	2.65	2.65	2.65	2.65
Sodium acetate	12.19	12.19	12.19	12.19	22.2
Sodium pyruvate	1.1	1.1	1.1	1.1	2.48
Sodum bicarbonate						23.8075	2	84.007	23.8075
Sodium chloride						102.74	6	58.4	102.74
Disodium phosphate						5.63539	0.8	141.96	5.63539
Zinc sulfate (✕ 10-3)	30.97	30.97	30.97	30.97	1.58
Copper (II) sulfate (✕ 10-3)					1.82
Iron (II) sulfate (✕ 10-3)					1.64
Manganese (II) chloride (✕ 10-3)					1.29
Nucleobases (µM)	Nose-like	Lung-like	Blood-like	CSF-like	C+Y	RPMI 1640
Adenine	74	74	74	74
Adenosine					68.2
Guanine	66.17	66.17	66.17	66.17
Uracil	89.22	89.22	89.22	89.22
Uridine					74.6
Xanthine	65.74	65.74	65.74	65.74
Vitamins (µM)	Nose-like	Lung-like	Blood-like	CSF-like	C+Y	RPMI 1640
B1, Thiamine-HCl	2.965	2.965	2.965	2.965	1.73	2.96505	0.001	337.263	2.96505
B2, Riboflavin	2.657	2.657	2.657	2.657	0.678	0.531406	0.0002	376.36	0.531406
B3, Nicotinic acid, niacinamide	8.123	8.123	8.123	8.123	4.44	8.18867	0.001	122.12	8.18867
B5, Calcium pantothenate	2.098	2.098	2.098	2.098	4.59	0.629543	0.0003	476.536	0.629543
B6, Pyridoxamine-HCl	12.216	12.216	12.216	12.216
B6, Pyridoxine-HCl	9.726	9.726	9.726	9.726	3.1	4.86291	0.001	205.638	4.86291
B7, D-Biotin	10.233	10.233	10.233	10.233	2.24	8.18632	0.002	244.31	8.18632
B9, Folic acid	2.266	2.266	2.266	2.266		2.26552	0.001	441.4	2.26552
B12, Cyanocobalamin	0.738	0.738	0.738	0.738		0.00368903	5e-06	1355.37	0.00368903
Lipoic acid	7.27	7.27	7.27	7.27
Sodium-p-aminobenzoate	31.423	31.423	31.423	31.423		7.29182	0.001	137.14	7.29182
myo-inositol						194.272	0.035	180.16	194.272
Miscellaneous	Nose-like	Lung-like	Blood-like	CSF-like	C+Y	RPMI 1640
Choline hydrochloride (µM)	72	72	72	72	43.7	21.4864	0.003	139.623	21.4864
Serum Albumin (g.L-1)	1	3	67	0.45	0.73	10
Casein hydrolysate (g.L-1)					4.56
Yeast Extract (g.L-1)					2.28

## Sheet: Supp Table 2
Supplementary Table 2: Highly Expressed Genes
Locus Tag	Gene Name	Synonyms	Start	End	Length	Strand	Type	Old Locus	Locus (R6)	Locus (TIGR4)	Function
SPV_0016	rrsA	.	15138	16699	1562	+	rRNA	SPD_0016	sprr01	.	16S ribosomal RNA
SPV_0018	rrlA	.	16943	19846	2904	+	rRNA	SPD_0018	sprr02	.	23S ribosomal RNA
SPV_0019	rrfA	.	19923	20038	116	+	rRNA	SPD_0019	sprr03	.	5S ribosomal RNA
SPV_0104	.	.	104367	104870	504	+	CDS	SPD_0104	spr0096	SP_0107	Aggregation-promoting factor
SPV_0192	rpsJ	nusE	196007	196315	309	+	CDS	SPD_0192	spr0187	SP_0208	SSU ribosomal protein S10p (S20e)
SPV_0193	rplC	.	196532	197158	627	+	CDS	SPD_0193	spr0188	SP_0209	LSU ribosomal protein L3p (L3e)
SPV_0202	rpsQ	.	201018	201278	261	+	CDS	SPD_0202	spr0198	SP_0218	SSU ribosomal protein S17p (S11e)
SPV_0207	rpsH	.	203193	203591	399	+	CDS	SPD_0207	spr0203	SP_0224	SSU ribosomal protein S8p (S15Ae)
SPV_0211	rpmD	.	205285	205467	183	+	CDS	SPD_0211	spr0207	SP_0228	LSU ribosomal protein L30p (L7e)
SPV_0215	infA	.	208281	208499	219	+	CDS	SPD_0215	spr0211	SP_0232	Translation initiation factor 1
SPV_2122	rpmJ	.	208524	208640	117	+	CDS	.	spr0212	.	LSU ribosomal protein L36p
SPV_0216	rpsM	.	208658	209023	366	+	CDS	SPD_0216	spr0213	SP_0234	SSU ribosomal protein S13p (S18e)
SPV_0217	rpsK	.	209041	209424	384	+	CDS	SPD_0217	spr0214	SP_0235	SSU ribosomal protein S11p (S14e)
SPV_0218	rpoA	.	209467	210402	936	+	CDS	SPD_0218	spr0215	SP_0236	DNA-directed RNA polymerase alpha subunit
SPV_0219	rplQ	.	210414	210800	387	+	CDS	SPD_0219	spr0216	SP_0237	LSU ribosomal protein L17p
SPV_0251	rpsL	.	248018	248431	414	+	CDS	SPD_0251	spr0248	SP_0271	SSU ribosomal protein S12p (S23e)
SPV_0252	rpsG	.	248451	248921	471	+	CDS	SPD_0252	spr0249	SP_0272	SSU ribosomal protein S7p (S5e)
SPV_0253	fusA	.	249346	251427	2082	+	CDS	SPD_0253	spr0250	SP_0273	Translation elongation factor G
SPV_0274	rplM	.	272905	273351	447	+	CDS	SPD_0274	spr0271	SP_0294	LSU ribosomal protein L13p (L13Ae)
SPV_0275	rpsI	.	273371	273763	393	+	CDS	SPD_0275	spr0272	SP_0295	SSU ribosomal protein S9p (S16e)
SPV_0340	rnpB	SN8, srn098	344607	345007	401	+	RNase_P_RNA	SPD_0340	sprs02	.	Ribonuclease P RNA component
SPV_0365	tig	.	367930	369213	1284	+	CDS	SPD_0365	spr0362	SP_0400	Cell division trigger factor
SPV_0381	acpP	.	386094	386318	225	+	CDS	SPD_0381	spr0378	SP_0418	Acyl carrier protein
SPV_0393	nusB	.	395410	395832	423	-	CDS	SPD_0393	spr0390	SP_0433	Transcription termination protein NusB
SPV_0394	.	.	395825	396214	390	-	CDS	SPD_0394	spr0391	SP_0434	Alkaline shock protein
SPV_0401	rpmB	.	402762	402950	189	+	CDS	SPD_0401	spr0398	SP_0441	LSU ribosomal protein L28p
SPV_0526	fba	.	537439	538320	882	+	CDS	SPD_0526	spr0530	SP_0605	Class II fructose-bisphosphate aldolase
SPV_0550	rplK	.	562736	563161	426	+	CDS	SPD_0550	spr0555	SP_0630	LSU ribosomal protein L11p (L12e)
SPV_0551	rplA	.	563369	564058	690	+	CDS	SPD_0551	spr0556	SP_0631	LSU ribosomal protein L1p (L10Ae)
SPV_0636	spxB	.	657433	659208	1776	+	CDS	SPD_0636	spr0642	SP_0730	Pyruvate oxidase
SPV_0732	rpsT	.	745803	746039	237	-	CDS	SPD_0732	spr0740	SP_0838	SSU ribosomal protein S20p
SPV_0757	rpsA	.	767725	768927	1203	+	CDS	SPD_0757	spr0764	SP_0862	SSU ribosomal protein S1p
SPV_0769	ssrA	SN16, srn226, F32	781595	781939	345	+	ncRNA	SPD_0769	sprs03	.	tmRNA
SPV_0848	rpmI	.	863869	864069	201	+	CDS	SPD_0848	spr0862	SP_0960	LSU ribosomal protein L35p
SPV_0849	rplT	.	864121	864480	360	+	CDS	SPD_0849	spr0863	SP_0961	LSU ribosomal protein L20p
SPV_1012	eno	.	937462	938766	1305	-	CDS	SPD_1012	spr1036	SP_1128	Enolase
SPV_0997	hlpA	hup	958146	958421	276	-	CDS	SPD_0997	spr1020	SP_1113	DNA-binding protein HlpA
SPV_0991	rpmA	.	962319	962612	294	-	CDS	SPD_0991	spr1014	SP_1107	LSU ribosomal protein L27p
SPV_0990	.	.	962629	962973	345	-	CDS	SPD_0990	spr1013	SP_1106	Putative ribosomal protein
SPV_0989	rplU	.	962989	963303	315	-	CDS	SPD_0989	spr1012	SP_1105	LSU ribosomal protein L21p
SPV_1039	ptsI	.	1067625	1069349	1725	-	CDS	SPD_1039	spr1062	SP_1176	Phosphoenolpyruvate-protein phosphotransferase of PTS
SPV_1040	ptsH	hpr	1069364	1069627	264	-	CDS	SPD_1040	spr1063	SP_1177	Phosphotransferase system, phosphocarrier protein HPr
SPV_1078	ldh	.	1106114	1107100	987	+	CDS	SPD_1078	spr1100	SP_1220	L-lactate dehydrogenase
SPV_1148	rplS	.	1181479	1181826	348	-	CDS	SPD_1148	spr1171	SP_1293	LSU ribosomal protein L19p
SPV_1154	rpmE2	.	1184599	1184841	243	+	CDS	SPD_1154	spr1177	SP_1299	LSU ribosomal protein L31p
SPV_1187	rplL	.	1215310	1215678	369	-	CDS	SPD_1187	spr1211	SP_1354	LSU ribosomal protein L7/L12 (P1/P2)
SPV_1188	rplJ	.	1215754	1216254	501	-	CDS	SPD_1188	spr1212	SP_1355	LSU ribosomal protein L10p (P0)
SPV_1245	rpsU	.	1274007	1274183	177	-	CDS	SPD_1245	spr1271	SP_1414	SSU ribosomal protein S21p
SPV_1318	tuf	.	1334952	1336148	1197	-	CDS	SPD_1318	spr1343	SP_1489	Translation elongation factor Tu
SPV_1339	atpF	.	1354825	1355319	495	-	CDS	SPD_1339	spr1364	SP_1512	ATP synthase F0 sector subunit b
SPV_1368	rpsR	.	1382558	1382797	240	-	CDS	SPD_1368	spr1394	SP_1539	SSU ribosomal protein S18p
SPV_1369	ssbA	.	1382829	1383299	471	-	CDS	SPD_1369	spr1395	SP_1540	Single-stranded DNA-binding protein
SPV_1370	rpsF	.	1383311	1383601	291	-	CDS	SPD_1370	spr1396	SP_1541	SSU ribosomal protein S6p
SPV_1402	dpr	dps	1421485	1422003	519	-	CDS	SPD_1402	spr1430	SP_1572	Bifunctional non-specific DNA-binding protein/ferroxidase Dpr
SPV_1439	rpsO	.	1457577	1457846	270	-	CDS	SPD_1439	spr1467	SP_1626	SSU ribosomal protein S15p (S13e)
SPV_1567	trxA	trx	1586205	1586519	315	+	CDS	SPD_1567	spr1602	SP_1776	Thioredoxin
SPV_1699	rrfB	.	1700279	1700394	116	-	rRNA	SPD_1699	sprr04	.	5S ribosomal RNA
SPV_1700	rrlB	.	1700471	1703374	2904	-	rRNA	SPD_1700	sprr05	.	23S ribosomal RNA
SPV_1702	rrsB	.	1703618	1705179	1562	-	rRNA	SPD_1702	sprr06	.	16S ribosomal RNA
SPV_1790	rpmH	.	1786057	1786191	135	-	CDS	SPD_1790	spr1807	SP_1993	LSU ribosomal protein L34p
SPV_1813	rrfC	.	1797830	1797945	116	-	rRNA	SPD_1813	sprr07	.	5S ribosomal RNA
SPV_1814	rrlC	.	1798022	1800925	2904	-	rRNA	SPD_1814	sprr08	.	23S ribosomal RNA
SPV_1816	rrsC	.	1801169	1802730	1562	-	rRNA	SPD_1816	sprr09	.	16S ribosomal RNA
SPV_1823	gap	gapA	1807943	1808950	1008	-	CDS	SPD_1823	spr1825	SP_2012	NAD-dependent glyceraldehyde-3-phosphate dehydrogenase
SPV_1890	rrfD	.	1859755	1859870	116	-	rRNA	SPD_1890	sprr10	.	5S ribosomal RNA
SPV_1891	rrlD	.	1859947	1862850	2904	-	rRNA	SPD_1891	sprr11	.	23S ribosomal RNA
SPV_1893	rrsD	.	1863094	1864655	1562	-	rRNA	SPD_1893	sprr12	.	16S ribosomal RNA
SPV_1963	rpmF	.	1932945	1933127	183	+	CDS	SPD_1963	spr1943	SP_2134	LSU ribosomal protein L32p
SPV_1964	rpmG3	rpmG	1933143	1933292	150	+	CDS	SPD_1964	spr1944	SP_2135	LSU ribosomal protein L33p
SPV_2450	.	srn503, F67	1973706	1973804	99	+	CDS	.	.	.	Type I addiction module toxin, Fst family
SPV_2041	tsf	.	2018691	2019731	1041	-	CDS	SPD_2041	spr2019	SP_2214	Translation elongation factor Ts
SPV_2042	rpsB	.	2019797	2020576	780	-	CDS	SPD_2042	spr2020	SP_2215	SSU ribosomal protein S2p (SAe)

## Sheet: Supp Table 3
Supplementary Table 3: Conditionally Expressed Genes
Locus Tag	Gene Name	Synonyms	Start	End	Length	Strand	Type	Old Locus	Locus (R6)	Locus (TIGR4)	Function
SPV_0017	tRNA-Ala-1	.	16748	16820	73	+	tRNA	SPD_0017	sprt02	.	tRNA-Ala-UGC
SPV_0020	tRNA-Asn-1	.	20044	20117	74	+	tRNA	SPD_0020	sprt03	.	tRNA-Asn-GUU
SPV_2073	.	.	21106	21598	493	-	pseudogene	SPD_0022	spr0017, spr0018	.	IS1167 transposase Orf2, degenerate
SPV_2076	.	.	21595	21902	308	-	pseudogene	SPD_0022	.	.	IS1167 transposase Orf1, degenerate
SPV_0023	comW	.	22168	22404	237	+	CDS	SPD_0023	spr0020	SP_0018	Competence positive regulator ComW
SPV_0026	scRNA	ffs	24632	24707	76	+	scRNA	SPD_0026	sprs01	.	scRNA
SPV_0034	.	.	29624	30016	393	-	CDS	SPD_0034	.	.	IS1167 transposase, truncation
SPV_2085	.	.	40224	40985	762	-	CDS	SPD_0048	spr0041	.	IS1167 transposase Orf2
SPV_0048	.	.	40982	41500	519	-	CDS	SPD_0048	spr0042	.	IS1167 transposase Orf1
SPV_0052	purL	.	46496	50221	3726	+	CDS	SPD_0052	spr0046	SP_0045	Phosphoribosylformylglycinamidine synthase, synthetase and glutamine amidotransferase subunits
SPV_0053	purF	.	50314	51756	1443	+	CDS	SPD_0053	spr0047	SP_0046	Amidophosphoribosyltransferase
SPV_0055	purN	.	52812	53357	546	+	CDS	SPD_0055	spr0049	SP_0048	Phosphoribosylglycinamide formyltransferase
SPV_0065	bgaC	.	65845	67632	1788	+	CDS	SPD_0065	spr0059	SP_0060	Beta-galactosidase
SPV_0066	gadV	.	67629	68105	477	+	CDS	SPD_0066	spr0060	SP_0061	Galactosamine-specific PTS IIB component
SPV_0067	gadW	.	68133	69038	906	+	CDS	SPD_0067	spr0061	SP_0062	Galactosamine-specific PTS IIC component
SPV_0068	gadE	.	69025	69840	816	+	CDS	SPD_0068	spr0062	SP_0063	Galactosamine-specific PTS IID component
SPV_0069	gadF	.	69913	70251	339	+	CDS	SPD_0069	spr0063	SP_0064	Galactosamine-specific PTS IIA component
SPV_0070	agaS	.	70550	71716	1167	+	CDS	SPD_0070	spr0064	SP_0065	Galactosamine-6-phosphate isomerase
SPV_0071	galM	.	71832	72869	1038	+	CDS	SPD_0071	spr0065	SP_0066	Aldose 1-epimerase
SPV_2087	.	.	72960	73073	114	-	CDS	.	.	.	Hypothetical protein
SPV_0072	.	.	73076	73930	855	+	CDS	SPD_0072	spr0066	SP_0073	Glyoxalase family protein
SPV_2088	.	.	74445	74741	297	-	CDS	.	.	.	Hypothetical protein
SPV_2089	.	.	74795	75091	297	-	pseudogene	.	.	.	Rhodanese-like domain-containing protein, degenerate
SPV_2090	.	.	75081	75200	120	-	CDS	.	.	.	CoA-disulfide reductase
SPV_2091	.	.	76316	76468	153	-	CDS	.	.	.	Hypothetical protein
SPV_0080	pavB	pfbB	80186	84127	3942	+	CDS	SPD_0080	spr0075	SP_0082	Cell wall surface anchor family protein PavB
SPV_2094	.	.	87292	87429	138	-	pseudogene	SPD_0085	.	SP_0087	ISSpn2 transposase Orf1, truncation
SPV_0088	.	.	88263	89192	930	+	CDS	SPD_0088	spr0081	SP_0090	Multiple sugar ABC transporter, membrane-spanning permease protein
SPV_0089	.	.	89206	90129	924	+	CDS	SPD_0089	spr0082	SP_0091	ABC transporter permease protein
SPV_0090	.	.	90387	91862	1476	+	CDS	SPD_0090	spr0083	SP_0092	ABC transporter substrate-binding protein
SPV_2096	.	.	104851	105247	397	-	pseudogene	.	.	.	Hypothetical protein, degenerate
SPV_0109	.	.	108953	109759	807	+	CDS	SPD_0109	spr0101	SP_0112	Amino acid ABC transporter substrate-binding/permease protein
SPV_0110	argG	.	109776	110972	1197	+	CDS	SPD_0110	spr0102	.	Argininosuccinate synthase
SPV_0112	.	.	112681	113544	864	-	CDS	SPD_0112	spr0104	SP_0108	Hypothetical protein
SPV_2102	.	.	124647	124829	183	+	CDS	.	spr0116	.	Hypothetical protein
SPV_2104	.	.	128115	128521	407	+	pseudogene	SPD_0125	.	SP_0116	Hypothetical protein, degenerate
SPV_2106	.	.	128608	128727	120	+	CDS	.	.	.	Hypothetical protein
SPV_2108	.	.	137286	137393	108	+	CDS	.	.	.	Hypothetical protein
SPV_2109	cibC	.	137633	137830	198	-	CDS	.	.	.	CibAB immunity factor CibC
SPV_0132	cibB	orf51	137824	137976	153	-	CDS	SPD_0132	spr0127	SP_0124	Two-peptide bacteriocin peptide CibB
SPV_0133	cibA	.	137978	138163	186	-	CDS	SPD_0133	spr0128	SP_0125	Two-peptide bacteriocin peptide CibA
SPV_2110	.	.	140498	141309	812	-	pseudogene	SPD_0137	spr0132	.	IS1167 transposase Orf2, degenerate
SPV_2113	.	.	141306	141791	486	-	pseudogene	SPD_0137	.	.	IS1167 transposase Orf1, degenerate
SPV_2115	.	.	142123	142694	572	-	pseudogene	.	.	.	ISSsu3 transposase Orf2, degenerate
SPV_2116	.	.	142643	142818	176	-	pseudogene	.	.	.	ISSsu3 transposase Orf1, truncation
SPV_0138	epsF	epsG	143060	144265	1206	+	CDS	SPD_0138	spr0135	SP_0133	Exopolysaccharide biosynthesis glycosyltransferase EpsF
SPV_0139	.	.	144258	145211	954	+	CDS	SPD_0139	spr0136	SP_0136	Family 2 glycosyltransferase
SPV_0140	.	.	145221	146837	1617	+	CDS	SPD_0140	spr0137	SP_0137	ABC transporter ATP-binding protein
SPV_2117	.	.	146857	147154	298	+	pseudogene	.	.	.	Hypothetical protein, degenerate
SPV_0141	.	.	147204	147614	411	+	CDS	SPD_0141	.	SP_0138	Asparagine synthetase
SPV_0142	.	.	147626	148375	750	+	CDS	SPD_0142	spr0138	SP_0139	Hypothetical protein
SPV_0143	ugd	.	148388	149560	1173	+	CDS	SPD_0143	spr0139	.	UDP-glucose 6-dehydrogenase
SPV_2120	srf-06	.	150711	150914	204	-	ncRNA	.	.	.	ncRNA of unknown function
SPV_0149	azlC	.	154226	154822	597	+	CDS	SPD_0149	.	SP_0146	Branched-chain amino acid transport protein AzlC
SPV_0162	.	.	167277	167735	459	-	CDS	SPD_0162	spr0158	SP_0160	Hypothetical protein
SPV_0163	.	.	167732	168172	441	-	CDS	SPD_0163	spr0159	SP_0161	DNA-binding protein
SPV_0168	ribE	ribC	172495	173130	636	-	CDS	SPD_0168	spr0163	SP_0177	Riboflavin synthase RibE
SPV_2126	.	.	213718	215363	1646	-	pseudogene	SPD_0223, SPD_0224	.	.	Ferric iron ABC transporter permease protein, degenerate
SPV_0225	.	.	215353	216444	1092	-	CDS	SPD_0225	spr0222	SP_0242	Ferric iron ABC transporter ATP-binding protein
SPV_2127	.	.	216457	217578	1122	-	pseudogene	SPD_0226, SPD_0227	spr0223	.	Ferric iron ABC transporter iron-binding protein, degenerate
SPV_0228	.	.	217796	217993	198	-	CDS	SPD_0228	spr0225	.	Transcriptional regulator, AraC family
SPV_0229	.	pflE	218068	218844	777	-	CDS	SPD_0229	spr0226	SP_0245	Pyruvate formate-lyase activating enzyme
SPV_0232	.	.	220900	221220	321	+	CDS	SPD_0232	spr0229	SP_0248	Cellobiose-specific PTS IIA component
SPV_0233	.	.	221266	221574	309	+	CDS	SPD_0233	spr0230	SP_0249	Cellobiose-specific PTS IIB component
SPV_0234	.	.	221591	222889	1299	+	CDS	SPD_0234	spr0231	SP_0250	Cellobiose-specific PTS IIC component
SPV_0235	.	pflC	223040	225478	2439	+	CDS	SPD_0235	spr0232	SP_0251	Pyruvate formate-lyase
SPV_0236	talC	.	225497	226165	669	+	CDS	SPD_0236	spr0233	SP_0252	Transaldolase
SPV_2129	ccnA	sRNA56, SN5, F8	231599	231691	93	+	small_regulatory_ncRNA	.	.	.	csRNA1
SPV_2130	ccnB	SN6	231786	231883	98	+	small_regulatory_ncRNA	.	.	.	csRNA2
SPV_2135	.	.	274111	274321	211	+	pseudogene	.	.	.	IS630-Spn1 transposase, truncation
SPV_0276	.	.	274477	274815	339	+	CDS	SPD_0276	spr0275	SP_0302	Hypothetical protein
SPV_0277	celA	bglA	275005	276441	1437	+	CDS	SPD_0277	spr0276	SP_0303	6-phospho-beta-glucosidase
SPV_0278	.	.	276493	276732	240	+	CDS	SPD_0278	spr0277	SP_0304	Hypothetical protein
SPV_0279	celB	.	276862	277176	315	+	CDS	SPD_0279	spr0278	SP_0305	Cellobiose-specific PTS IIB component
SPV_0280	celR	.	277300	279273	1974	+	CDS	SPD_0280	spr0279	SP_0306	Transcriptional antiterminator of lichenan operon, BglG family
SPV_0281	celC	.	279283	279597	315	+	CDS	SPD_0281	spr0280	SP_0308	Cellobiose-specific PTS IIA component
SPV_0282	.	.	279616	280122	507	+	CDS	SPD_0282	spr0281	SP_0309	Hypothetical protein
SPV_0283	celD	.	280202	281548	1347	+	CDS	SPD_0283	spr0282	SP_0310	Cellobiose-specific PTS IIC component
SPV_0287	spnHL	hyl, hysA	285642	288845	3204	+	CDS	SPD_0287	spr0286	SP_0314	Hyaluronate lyase precursor SpnHL
SPV_0288	.	.	289226	289647	422	+	CDS	SPD_0288	.	.	IS200S transposase, degenerate
SPV_0289	eda	kdgA	289989	290618	630	-	CDS	SPD_0289	spr0287	SP_0317	Bifunctional 4-hydroxy-2-oxoglutarate aldolase/2-dehydro-3-deoxyphosphogluconate aldolase
SPV_0290	.	kdgK	290628	291629	1002	-	CDS	SPD_0290	spr0288	SP_0318	2-dehydro-3-deoxygluconokinase
SPV_0291	.	.	291660	292301	642	-	CDS	SPD_0291	spr0289	SP_0319	Putative 4-deoxy-L-threo-5-hexosulose-uronate ketol-isomerase
SPV_0292	.	gno	292320	293135	816	-	CDS	SPD_0292	spr0290	SP_0320	2-deoxy-D-gluconate 3-dehydrogenase
SPV_0293	.	.	293406	293840	435	+	CDS	SPD_0293	spr0291	SP_0321	Hyaluronate-oligosaccharide-specific PTS IIA component
SPV_0294	ugl	.	293852	295042	1191	+	CDS	SPD_0294	spr0292	SP_0322	Unsaturated chondroitin disaccharide hydrolase
SPV_0295	.	.	295053	295544	492	+	CDS	SPD_0295	spr0293	SP_0323	Hyaluronate-oligosaccharide-specific PTS IIB component
SPV_0296	.	.	295559	296338	780	+	CDS	SPD_0296	spr0294	SP_0324	Hyaluronate-oligosaccharide-specific PTS IIC component
SPV_0297	.	.	296325	297143	819	+	CDS	SPD_0297	spr0295	SP_0325	Hyaluronate-oligosaccharide-specific PTS IID component
SPV_0298	yajC-1	yajC1	297143	297436	294	+	CDS	SPD_0298	spr0296	SP_0326	Preprotein translocase subunit YajC
SPV_2141	.	.	297458	299359	1902	+	CDS	SPD_0299, SPD_0300	spr0297	.	Oligohyaluronate lyase
SPV_0335	eng	.	335379	340682	5304	+	CDS	SPD_0335	spr0328	SP_0368	Endo-alpha-N-acetylgalactosaminidase Eng
SPV_0358	.	.	360391	361198	808	-	pseudogene	SPD_0358	spr0352	.	ISSpn11 transposase Orf2, degenerate
SPV_2155	.	.	361099	361537	439	-	pseudogene	SPD_0359	.	SP_1596	ISSpn11 transposase Orf1, degenerate
SPV_0360	mtlA	.	361746	363515	1770	+	CDS	SPD_0360	spr0356	SP_0394	Mannitol-specific PTS IIBC components
SPV_0361	mtlR	.	363539	365494	1956	+	CDS	SPD_0361	spr0357	SP_0395	Mannitol operon activator, BglG family
SPV_0362	mtlA2	mtlF	365496	365933	438	+	CDS	SPD_0362	spr0358	SP_0396	Mannitol-specific PTS IIA component
SPV_0363	mtlD	.	365995	367131	1137	+	CDS	SPD_0363	spr0359	SP_0397	Mannitol-1-phosphate 5-dehydrogenase
SPV_0364	.	.	367513	367626	114	+	CDS	SPD_0364	.	.	Hypothetical protein
SPV_2158	.	.	395263	395400	138	-	CDS	.	.	.	Hypothetical protein
SPV_0413	.	.	416225	416386	162	-	CDS	SPD_0413	.	SP_0455	Degenerate transposase
SPV_2160	.	.	416429	417396	968	-	pseudogene	SPD_0415, SPD_0416	spr0412	.	IS110 family transposase, degenerate
SPV_2166	.	.	424528	425044	517	+	pseudogene	.	.	.	PTS IIB component, truncation
SPV_0424	.	.	426446	427768	1323	+	CDS	SPD_0424	spr0421	SP_0474	Cellobiose-specific PTS IIC component
SPV_0425	.	.	427770	429656	1887	+	CDS	SPD_0425	spr0422	SP_0475	Hypothetical protein
SPV_0426	lacF-1	lacF1	429824	430168	345	+	CDS	SPD_0426	spr0423	SP_0476	Lactose-specific PTS IIA component
SPV_0427	lacG-1	lacG1	430178	431590	1413	+	CDS	SPD_0427	spr0424	SP_0477	6-phospho-beta-galactosidase
SPV_0428	lacE-1	lacE1	431659	433338	1680	+	CDS	SPD_0428	spr0425	SP_0478	Lactose-specific PTS IIBC components
SPV_0444	endoD	.	449100	454079	4980	+	CDS	SPD_0444	spr0440	SP_0498	Endo-beta-N-acetylglucosaminidase EndoD
SPV_2168	.	.	457940	458059	120	-	CDS	.	.	.	Hypothetical protein
SPV_0456	.	.	467072	467272	201	+	CDS	SPD_0456	spr0451	SP_0512	Hypothetical protein
SPV_0457	.	.	467307	467816	510	+	CDS	SPD_0457	spr0452	SP_0514	Hypothetical protein
SPV_0466	blpT	.	476801	477130	330	-	CDS	SPD_0466	spr0461	SP_0524	BlpT protein
SPV_0470	blpC	.	479882	480037	156	-	CDS	SPD_0470	spr0465	SP_0528	Peptide pheromone BlpC
SPV_0471	blpB	.	480094	481455	1362	-	pseudogene	SPD_0471	spr0466	.	Peptide ABC transporter permease protein BlpB, degenerate
SPV_0472	blpA	.	481466	483623	2158	-	pseudogene	SPD_0472	spr0468	.	Peptide ABC transporter ATP binding/permease protein BlpA, degenerate
SPV_0484	.	.	493572	494351	780	+	CDS	SPD_0484	spr0483	SP_0558	Hypothetical protein
SPV_0485	.	.	494353	494535	183	+	CDS	SPD_0485	spr0484	SP_0559	Hypothetical protein
SPV_0486	.	.	494532	494672	141	+	CDS	SPD_0486	.	.	Hypothetical protein
SPV_2177	.	.	494802	494954	153	-	CDS	.	.	.	Hypothetical protein
SPV_2178	.	.	504366	505277	912	-	pseudogene	SPD_0497, SPD_0498	spr0495	.	ISSpn11 transposase Orf2, degenerate
SPV_2179	.	.	505178	505616	439	-	pseudogene	SPD_0499	.	SP_1596	ISSpn11 transposase Orf1, degenerate
SPV_0500	.	.	505863	508558	2696	+	pseudogene	SPD_0500	spr0500	.	DEAD/DEAH box family DNA/RNA helicase, degenerate
SPV_2185	srf-10	F19	508697	508842	146	+	ncRNA	.	.	.	ncRNA of unknown function
SPV_0501	bglG	licT	508859	509698	840	+	CDS	SPD_0501	spr0504	SP_0576	Beta-glucoside bgl operon antiterminator BglG
SPV_0502	bglF	.	509716	511554	1839	+	CDS	SPD_0502	spr0505	SP_0577	Beta-glucoside-specific PTS IIBCA components
SPV_0503	bglA-2	bglB, bglH	511567	512982	1416	+	CDS	SPD_0503	spr0506	SP_0578	6-phospho-beta-glucosidase
SPV_0508	.	.	518833	519322	490	+	pseudogene	SPD_0508	spr0511	.	ISSpn8 transposase, truncation
SPV_0509	higA	.	519406	519672	267	+	CDS	SPD_0509	spr0513	SP_1144	Antitoxin HigA
SPV_0510	metE	.	519933	522182	2250	+	CDS	SPD_0510	spr0514	SP_0585	5-methyltetrahydropteroyltriglutamate--homocysteine methyltransferase
SPV_2189	.	.	531112	531498	387	+	pseudogene	.	spr0523	.	Maturase-related protein, degenerate
SPV_0523	vex3	.	533626	535005	1380	+	CDS	SPD_0523	spr0526	SP_0601	Peptide ABC transporter membrane-spanning permease Vex3
SPV_0527	.	.	538641	539831	1191	-	CDS	SPD_0527	spr0531	SP_0606	Oxidoreductase
SPV_0529	glnP2a	glnP	540758	541435	678	-	CDS	SPD_0529	spr0533	SP_0608	Glutamine ABC transporter permease GlnP2a
SPV_0530	glnH2	glnH	541448	542242	795	-	CDS	SPD_0530	spr0534	SP_0609	Glutamine ABC transporter substrate-binding protein GlnH2
SPV_0531	glnQ2	glnQ	542253	543011	759	-	pseudogene	SPD_0531	spr0535	.	Glutamine ABC transporter ATP-binding protein GlnQ2, degenerate
SPV_0540	.	.	554427	555227	801	-	CDS	SPD_0540	spr0545	SP_0620	Cysteine ABC transporter substrate-binding protein
SPV_0552	.	.	564650	565156	507	-	CDS	SPD_0552	.	SP_0174	Hypothetical protein
SPV_0553	.	.	565170	565532	363	+	CDS	SPD_0553	.	SP_0633	Hypothetical protein
SPV_2196	.	.	569949	570173	225	-	CDS	.	spr0560a	.	Hypothetical protein
SPV_0559	.	gatA	577464	577940	477	+	CDS	SPD_0559	spr0562	SP_0645	Galactose-specific PTS IIA component
SPV_0560	.	gatB	577978	578283	306	+	CDS	SPD_0560	spr0563	SP_0646	Galactose-specific PTS IIB component
SPV_0561	.	gatC	578331	579806	1476	+	CDS	SPD_0561	spr0564	SP_0647	Galactose-specific PTS IIC component
SPV_0563	.	.	587179	587899	721	-	pseudogene	SPD_0563	spr0566	.	IS1182 family transposase, degenerate
SPV_2200	srf-11	SN11, trn0332, F25	587896	587989	94	+	ncRNA	.	.	.	ncRNA of unknown function
SPV_0571	ccdA-1	ccdA1	593622	594332	711	+	CDS	SPD_0571	spr0575	SP_0658	Cytochrome c-type biogenesis protein CcdA-1
SPV_0572	.	.	594352	594918	567	+	CDS	SPD_0572	spr0576	SP_0659	Thiol:disulfide oxidoreductase
SPV_0592	rsuA-2	rsuA2	616855	617580	726	-	CDS	SPD_0592	spr0597	SP_0680	Ribosomal small subunit pseudouridine synthase A
SPV_0596	.	.	620591	622612	2022	+	CDS	SPD_0596	spr0601	SP_0686	Putative immunity protein
SPV_0597	.	.	622614	623255	642	+	CDS	SPD_0597	spr0602	SP_0687	ABC transporter ATP-binding protein
SPV_2207	.	.	629919	630080	162	+	CDS	.	.	.	Hypothetical protein
SPV_0607	.	.	631871	632185	315	-	pseudogene	SPD_0607	.	.	IS30 family transposase, degenerate
SPV_0611	.	.	634448	635212	765	+	CDS	SPD_0611	spr0616	SP_0704	Hypothetical protein
SPV_0612	.	.	635212	635964	753	+	CDS	SPD_0612	spr0617	SP_0705	Hypothetical protein
SPV_0615	glnH3	glnH	637396	638261	866	-	pseudogene	SPD_0615	spr0620	.	Glutamine ABC transporter substrate-binding protein GlnH3, degenerate
SPV_0616	glnQ3	glnQ	638273	639031	759	-	CDS	SPD_0616	spr0622	SP_0709	Glutamine ABC transporter ATP-binding protein GlnQ3
SPV_0617	glnP3b	glnP	639032	639709	678	-	CDS	SPD_0617	spr0623	SP_0710	Glutamine ABC transporter permease GlnP3b
SPV_0618	glnP3a	glnP	639669	640349	681	-	CDS	SPD_0618	spr0624	SP_0711	Glutamine ABC transporter permease GlnP3a
SPV_2213	.	.	645367	645498	132	-	CDS	.	.	.	Hypothetical protein
SPV_0625	ykoE	.	647572	648132	561	+	CDS	SPD_0625	spr0631	SP_0719	Substrate-specific component YkoE of thiamin-regulated ECF transporter for hydroxymethylpyrimidine
SPV_0626	ykoD	.	648133	649518	1386	+	CDS	SPD_0626	spr0632	SP_0720	Duplicated ATPase component YkoD of energizing module of thiamin-regulated ECF transporter for hydroxymethylpyrimidine
SPV_0627	ykoC	.	649520	650170	651	+	CDS	SPD_0627	spr0633	SP_0721	Transmembrane component YkoC of energizing module of thiamin-regulated ECF transporter for hydroxymethylpyrimidine
SPV_0628	tenA	.	650181	650873	693	+	CDS	SPD_0628	spr0634	SP_0722	Thiaminase II TenA
SPV_0629	thiW	.	650878	651402	525	+	CDS	SPD_0629	spr0635	SP_0723	Substrate-specific component ThiW of putative thiazole ECF transporter
SPV_0630	thiM-2	thiM, thiM2	651402	652205	804	+	CDS	SPD_0630	spr0636	SP_0724	Hydroxyethylthiazole kinase
SPV_0631	thiE-2	thiE, thiE2	652198	652830	633	+	CDS	SPD_0631	spr0637	SP_0725	Thiamin-phosphate pyrophosphorylase
SPV_2214	.	.	659783	660693	911	-	pseudogene	SPD_0639	.	SP_1487	ISSpn2 transposase, truncation
SPV_0640	.	celA	661104	661400	297	+	CDS	SPD_0640	.	.	6-phospho-beta-glucosidase, truncation
SPV_0642	.	.	662568	663953	1386	-	CDS	SPD_0642	spr0648	SP_0737	Sodium-dependent transporter
SPV_0643	.	mta	664036	664781	746	+	pseudogene	SPD_0643	.	.	Regulator of the PmrA multidrug efflux pump, degenerate
SPV_0673	.	.	693383	693604	222	-	CDS	SPD_0673	spr0680	SP_0772	Hypothetical protein
SPV_2218	.	.	693600	694291	692	-	pseudogene	.	.	.	Hypothetical protein, truncation
SPV_2219	.	.	695150	695468	319	+	pseudogene	.	.	.	Nucleoside triphosphate pyrophosphohydrolase MazG-like domain protein, degenerate
SPV_0682	.	.	698635	698781	147	-	CDS	SPD_0682	.	SP_1834	Hypothetical protein
SPV_0690	.	.	706502	706693	192	+	CDS	SPD_0690	spr0696a	SP_0174	Hypothetical protein
SPV_2221	.	.	728281	729249	969	+	pseudogene	SPD_0711	.	SP_1487	ISSpn2 transposase, truncation
SPV_0715	.	.	730347	730769	423	-	CDS	SPD_0715	spr0721	SP_0817	MutT/Nudix family protein
SPV_2226	srf-12	srn206	742022	742141	120	-	ncRNA	.	.	.	ncRNA of unknown function
SPV_0734	.	.	747225	747665	441	+	CDS	SPD_0734	spr0742	SP_0840	Hypothetical protein
SPV_2228	.	.	747756	747875	120	+	CDS	.	.	.	Hypothetical protein
SPV_0758	.	.	769062	770389	1328	-	pseudogene	SPD_0758	spr0765	.	IS1167A transposase, degenerate
SPV_0770	tRNA-Ser-1	.	782125	782212	88	-	tRNA	SPD_0770	sprt06	.	tRNA-Ser-GGA
SPV_0778	.	.	791471	792295	825	+	CDS	SPD_0778	spr0785	SP_0882	Putative alpha-dextrin endo-1, 6-alpha-glucosidase
SPV_2238	.	.	792317	793056	740	+	pseudogene	SPD_0779, SPD_0780	spr0786	.	Hypothetical protein, degenerate
SPV_0781	.	.	793069	794235	1167	+	CDS	SPD_0781	spr0789	SP_0885	ATP-grasp-domain-containing protein
SPV_2239	.	.	794495	794620	126	+	CDS	.	.	.	Hypothetical protein
SPV_0786	argR2	.	800875	801345	471	-	CDS	SPD_0786	spr0793	SP_0893	Arginine pathway regulatory protein ArgR2
SPV_0787	pepX	pepXP	801362	803635	2274	-	CDS	SPD_0787	spr0794	SP_0894	Xaa-Pro dipeptidyl-peptidase
SPV_2240	.	.	810476	811128	653	-	pseudogene	.	.	.	Transcriptional regulator, Xre family, degenerate
SPV_0794	.	.	812564	812905	342	-	pseudogene	SPD_0794	spr0801	.	ISSpn7 transposase, truncation
SPV_2245	.	.	820989	821180	192	-	CDS	.	spr0811	.	Hypothetical protein
SPV_2246	.	.	821483	821593	111	+	CDS	.	.	.	Hypothetical protein
SPV_0804	.	.	821608	822366	759	+	CDS	SPD_0804	spr0812	SP_0912	ABC transporter ATP-binding protein
SPV_0806	.	.	824399	824989	591	-	CDS	SPD_0806	spr0814	.	Hypothetical protein
SPV_0807	.	.	825069	825944	876	-	CDS	SPD_0807	spr0815	SP_0915	ISSpn8 transposase
SPV_0808	.	.	826177	826290	114	-	CDS	SPD_0808	.	.	Hypothetical protein
SPV_0810	.	.	828280	828807	528	-	CDS	SPD_0810	.	.	IS110 family transposase, degenerate
SPV_2250	.	.	836533	836730	198	-	CDS	.	.	.	Hypothetical protein
SPV_0831	.	.	847859	848506	648	+	CDS	SPD_0831	spr0840	SP_1350	Replication protein
SPV_2251	.	.	848495	849299	805	-	pseudogene	SPD_0830, SPD_0832	.	.	ISSpn7 transposase, degenerate
SPV_0841	ald	.	856029	857140	1112	-	pseudogene	SPD_0841	spr0852	.	Alanine dehydrogenase, degenerate
SPV_0843	comEA	celA, cilE1	857954	858604	651	+	CDS	SPD_0843	spr0856	SP_0954	Late competence DNA receptor ComEA
SPV_0844	comEC	celB, cilE2	858588	860828	2241	+	CDS	SPD_0844	spr0857	SP_0955	Late competence DNA transporter ComEC
SPV_0865	coiA	.	879655	880608	954	+	CDS	SPD_0865	spr0881	SP_0978	Competence protein CoiA
SPV_2260	.	.	884271	884612	342	-	pseudogene	SPD_0869	spr0885	SP_1485	ISSpn11 transposase Orf2, truncation
SPV_2262	.	.	884612	884746	135	-	pseudogene	.	.	.	ISSpn11 transposase Orf1, truncation
SPV_0883	.	.	895373	895573	201	+	CDS	SPD_0883	spr0900	SP_0997	Hypothetical protein
SPV_0884	.	.	895615	896019	405	+	CDS	SPD_0884	spr0902	SP_0998	Hypothetical protein
SPV_2266	dhaM	.	903272	903652	381	+	pseudogene	SPD_1035, SPD_1036	spr1058	.	Phosphoenolpyruvate-dihydroxyacetone phosphotransferase subunit DhaM, degenerate
SPV_1011	glxK	.	939373	940488	1116	-	CDS	SPD_1011	spr1034	SP_1126	Glycerate kinase
SPV_1009	serB	.	940497	941142	646	-	pseudogene	SPD_1009	spr1033	.	Phosphoserine phosphatase, degenerate
SPV_1003	.	.	948728	948901	174	+	CDS	SPD_1003	.	.	Hypothetical protein
SPV_0993	.	.	961703	961831	129	+	CDS	SPD_0993	.	SP_1109	Hypothetical protein
SPV_0992	.	.	961803	961973	171	+	CDS	SPD_0992	.	SP_1108	Hypothetical protein
SPV_0986	.	.	965587	966389	803	+	pseudogene	SPD_0986	.	.	IS1167 transposase Orf2, degenerate
SPV_0975	radC	.	974932	975612	681	-	CDS	SPD_0975	spr0996	SP_1088	DNA repair protein RadC
SPV_0966	.	.	984561	985863	1303	+	pseudogene	SPD_0966	.	.	IS1167A transposase, degenerate
SPV_2278	.	.	1000866	1001166	301	-	pseudogene	.	.	.	IS1381A transposase Orf1, truncation
SPV_0951	.	.	1001614	1001835	222	-	CDS	SPD_0951	spr0972	SP_1936	Putative repressor protein, phage associated
SPV_0950	mefE	.	1002494	1003705	1212	-	CDS	SPD_0950	spr0971	SP_1116	Macrolide ABC transporter membrane-spanning permease
SPV_0949	.	.	1004088	1004732	645	-	CDS	SPD_0949	spr0970	SP_2097	N-acetylneuraminate synthase
SPV_0948	nikS	.	1004751	1005950	1200	-	CDS	SPD_0948	spr0969	SP_0885	Nikkomycin biosynthesis protein, carboxylase
SPV_0947	.	.	1005965	1006900	936	-	CDS	SPD_0947	spr0968	.	Hypothetical protein
SPV_0946	.	.	1006905	1008128	1224	-	CDS	SPD_0946	spr0967	.	Hypothetical protein
SPV_0945	.	.	1008130	1009440	1311	-	CDS	SPD_0945	spr0966	SP_2176	Long-chain-fatty-acid--CoA ligase
SPV_0944	.	.	1009448	1010554	1107	-	CDS	SPD_0944	spr0965	SP_2097	Nodulation protein L
SPV_0943	.	.	1010583	1012475	1893	-	CDS	SPD_0943	spr0964	.	Hypothetical protein
SPV_2279	.	.	1012498	1013281	784	-	pseudogene	SPD_0942	spr0963	.	Hypothetical protein, truncation
SPV_0941	.	.	1013291	1013899	609	-	CDS	SPD_0941	spr0962	.	GlcNAc-PI de-N-acetylase
SPV_0940	rffD	.	1013901	1015196	1296	-	CDS	SPD_0940	spr0961	.	UDP-N-acetyl-D-mannosaminuronic acid dehydrogenase
SPV_2282	shp	.	1015296	1015367	72	-	CDS	.	.	.	Small hydrophobic peptide SHP
SPV_0939	mutR2	rgg	1015448	1016302	855	+	CDS	SPD_0939	spr0960	SP_1115	Positive transcriptional regulator, MutR family
SPV_2283	.	.	1016347	1018232	1886	-	pseudogene	SPD_0936, SPD_0937, SPD_0938	spr0957	.	Tn5252 relaxase, degenerate
SPV_0935	.	.	1018255	1018584	330	-	CDS	SPD_0935	spr0956	SP_1055	Tn5252 Orf9 protein
SPV_0934	.	.	1018594	1018953	360	-	CDS	SPD_0934	spr0955	SP_1054	Tn5252 Orf10 protein
SPV_2286	.	.	1022398	1022511	114	-	CDS	.	.	.	Hypothetical protein
SPV_0927	nplT	.	1023381	1025120	1740	-	CDS	SPD_0927	spr0948	SP_0342	Neopullulanase
SPV_0921	ccrB	.	1029354	1031033	1680	-	CDS	SPD_0921	spr0942	SP_1040	Phage integrase
SPV_0920	.	.	1031125	1031286	162	-	CDS	SPD_0920	spr0941	SP_1039	Hypothetical protein
SPV_2290	.	.	1037243	1037461	219	-	CDS	.	spr0933	.	Hypothetical protein
SPV_2291	srf-16	F39	1037649	1037755	107	-	ncRNA	.	.	.	ncRNA of unknown function
SPV_0899	tRNA-Thr-1	.	1052153	1052225	73	-	tRNA	SPD_0899	sprt07	.	tRNA-Thr-GGU
SPV_0897	mesH	.	1052957	1053388	432	+	CDS	SPD_0897	spr0916	SP_1011	GtrA family protein
SPV_0895	hemH	.	1053889	1054983	1095	-	CDS	SPD_0895	spr0914	SP_1009	Ferrochelatase, protoheme ferro-lyase
SPV_2293	phtF	.	1056401	1058604	2204	-	pseudogene	SPD_0891, SPD_0892, SPD_0893	spr0909	.	Histidine triad protein, degenerate
SPV_2298	.	.	1067491	1067628	138	+	CDS	.	.	.	Hypothetical protein
SPV_2299	.	.	1074728	1074984	257	-	pseudogene	.	.	.	DUF3884 domain-containing protein, degenerate
SPV_1046	lacG-2	lacG2	1075027	1076433	1407	-	CDS	SPD_1046	spr1069	SP_1184	6-phospho-beta-galactosidase
SPV_1047	lacE-2	lacE2	1076642	1078333	1692	-	CDS	SPD_1047	spr1070	SP_1185	Lactose-specific PTS IIBC components
SPV_1048	lacF-2	lacF2	1078333	1078650	318	-	CDS	SPD_1048	spr1071	SP_1186	Lactose-specific PTS IIA component
SPV_1049	lacT	.	1078686	1079522	837	-	CDS	SPD_1049	spr1072	SP_1187	Beta-glucoside bgl operon antiterminator LacT, BglG family
SPV_1054	.	.	1082806	1083150	345	-	CDS	SPD_1054	.	.	Aldose epimerase
SPV_1057	.	.	1084129	1084431	303	-	CDS	SPD_1057	spr1080	SP_1197	Galactose-specific PTS IIB component
SPV_1058	.	.	1084469	1084965	497	-	pseudogene	SPD_1058	.	.	Galactose-specific PTS IIA component, degenerate
SPV_1059	.	.	1085125	1085277	153	+	CDS	SPD_1059	spr1079a	.	Hypothetical protein
SPV_2310	.	.	1100261	1101520	1260	-	pseudogene	SPD_1073, SPD_1074	spr1095	.	Bifunctional O-acetylhomoserine sulfhydrylase/O-succinylhomoserine sulfhydrylase, degenerate
SPV_1109	.	.	1142134	1144065	1932	-	CDS	SPD_1109	spr1130	SP_1251	Endonuclease
SPV_2314	.	.	1153577	1153699	123	+	CDS	.	.	.	Hypothetical protein
SPV_1122	dprA	smf, cilB, dal	1153883	1154731	849	-	CDS	SPD_1122	spr1144	SP_1266	DNA protecting protein DprA
SPV_2315	.	.	1170335	1170687	353	+	pseudogene	.	.	.	BlpT-like protein, fusion family protein, degenerate
SPV_2317	srf-19	F43	1170746	1170923	178	+	ncRNA	.	.	.	ncRNA of unknown function
SPV_1137	.	.	1170927	1172486	1560	+	CDS	SPD_1137	spr1161	SP_1282	ABC transporter ATP-binding protein
SPV_1155	efeU	.	1184898	1185476	579	-	CDS	SPD_1155	spr1178	SP_1300	Ferrous iron transport permease EfeU
SPV_1156	efeB	.	1185451	1186455	1005	-	CDS	SPD_1156	spr1179	.	Ferrous iron transport peroxidase EfeB
SPV_2318	.	.	1186507	1186920	414	-	pseudogene	SPD_1157	spr1180	SP_0733	ISSpn2 transposase Orf1, truncation
SPV_2319	.	.	1190399	1190977	579	+	pseudogene	SPD_1161	spr1184	.	IS1182 family transposase, degenerate
SPV_1162	.	.	1191127	1191330	204	-	CDS	SPD_1162	spr1185	SP_1675	N-acetylmannosamine kinase
SPV_1164	cdd-2	cdd2	1192297	1192704	408	-	CDS	SPD_1164	spr1188	SP_0844	Cytidine deaminase
SPV_2323	.	.	1202492	1202778	287	+	pseudogene	.	.	.	ISSpn2 transposase Orf2, truncation
SPV_1174	.	.	1203075	1203296	222	-	CDS	SPD_1174	spr1199	.	Hypothetical protein
SPV_1180	.	.	1213141	1213728	588	-	CDS	SPD_1180	spr1206	SP_1346	Tn5253 putative CAAX amino terminal protease
SPV_2327	.	.	1213731	1213964	234	-	pseudogene	.	.	.	Tn5253 hypothetical protein, degenerate
SPV_1182	.	.	1213977	1214357	381	-	CDS	SPD_1182	spr1207	SP_1348	Tn5253 hypothetical protein
SPV_2328	.	.	1214350	1214706	357	-	pseudogene	.	.	.	Tn5253 hypothetical protein, truncation
SPV_2329	.	.	1214702	1214952	251	-	pseudogene	.	.	.	Tn5253 replication initiator protein A, truncation
SPV_1185	.	.	1214949	1215122	174	-	CDS	SPD_1185	spr1210	.	Tn5253 hypothetical protein
SPV_1186	.	.	1215098	1215280	183	+	CDS	SPD_1186	.	.	Hypothetical protein
SPV_1189	.	.	1216259	1216483	225	+	CDS	SPD_1189	.	.	Hypothetical protein
SPV_1213	.	.	1242790	1244424	1635	-	CDS	SPD_1213	spr1237	SP_1380	ABC transporter permease
SPV_1214	.	.	1244405	1245154	750	-	CDS	SPD_1214	spr1238	SP_1381	ABC transporter ATP-binding protein
SPV_1215	amy	.	1245332	1246786	1455	+	CDS	SPD_1215	spr1239	SP_1382	Cytoplasmic alpha-amylase
SPV_1225	.	.	1257312	1258583	1272	+	CDS	SPD_1225	spr1250	SP_1393	Putative transcriptional regulator of pyridoxine metabolism
SPV_2332	.	.	1264724	1264837	114	+	CDS	.	.	.	Hypothetical protein
SPV_1253	.	.	1282274	1282483	210	-	CDS	SPD_1253	spr1279	SP_1423	Transcriptional repressor
SPV_1254	.	.	1282868	1283596	729	-	CDS	SPD_1254	spr1280	SP_1424	Hypothetical protein
SPV_1255	.	.	1283612	1284331	720	-	CDS	SPD_1255	spr1281	SP_1426	Multidrug efflux ABC transporter ATP-binding protein
SPV_1257	.	.	1285749	1285898	150	+	CDS	SPD_1257	.	.	Hypothetical protein
SPV_1261	.	.	1290054	1290200	147	+	CDS	SPD_1261	.	SP_1432	Hypothetical protein
SPV_1263	.	.	1291474	1293228	1755	+	CDS	SPD_1263	spr1289	SP_1434	ABC transporter ATP-binding/permease protein
SPV_1264	.	.	1293212	1294933	1722	+	CDS	SPD_1264	spr1290	SP_1435	ABC transporter ATP-binding/permease protein
SPV_1265	.	.	1294944	1295528	585	+	CDS	SPD_1265	spr1291	SP_1436	Substrate-specific component of putative ECF transporter
SPV_1266	.	.	1295528	1296223	696	+	CDS	SPD_1266	spr1292	SP_1437	Transmembrane component of energizing module of putative ECF transporter
SPV_1267	.	.	1296211	1297575	1365	+	CDS	SPD_1267	spr1293	SP_1438	Duplicated ATPase component of energizing module of putative ECF transporter
SPV_2337	.	.	1298254	1299604	1351	-	pseudogene	SPD_1268, SPD_1269, SPD_1270, SPD_1271	.	.	IS66 family transposase Orf3, degenerate
SPV_1272	.	.	1299774	1300124	351	-	CDS	SPD_1272	spr1298	SP_1442	IS66 family transposase Orf2
SPV_1273	.	.	1300105	1300290	186	-	CDS	SPD_1273	.	SP_1443	IS66 family transposase Orf1
SPV_1275	nagR	.	1302298	1302996	699	+	CDS	SPD_1275	spr1301	SP_1446	Transcriptional regulator in cluster with beta-lactamase, GntR family
SPV_1284	.	.	1308314	1308427	114	+	CDS	SPD_1284	.	.	Hypothetical protein
SPV_1299	.	.	1318904	1319059	156	+	CDS	SPD_1299	.	.	Hypothetical protein
SPV_1300	apbE	.	1319056	1319979	924	+	CDS	SPD_1300	spr1324	SP_1470	Putative thiamin biosynthesis lipoprotein
SPV_1301	.	.	1320039	1320644	606	+	CDS	SPD_1301	spr1325	SP_1471	Fumarate reductase, flavoprotein subunit precursor
SPV_2341	.	.	1332056	1332610	555	-	pseudogene	SPD_1313	.	.	ISSpn2 transposase Orf2, truncation
SPV_2343	.	.	1332643	1333574	932	-	pseudogene	SPD_1313, SPD_1314	spr1339	.	ISSpn11 transposase Orf2, degenerate
SPV_1315	.	.	1333475	1333913	439	-	pseudogene	SPD_1315	.	.	ISSpn11 transposase Orf1, degenerate
SPV_1321	mucB	.	1338163	1338771	609	-	CDS	SPD_1321	spr1345	SP_1492	Cell wall surface anchor family protein MucB
SPV_1322	.	.	1338729	1339835	1107	-	CDS	SPD_1322	spr1346	SP_1493	Hypothetical protein
SPV_1323	.	.	1339946	1340200	255	-	CDS	SPD_1323	spr1347	SP_1494	Hypothetical protein
SPV_2349	.	.	1340558	1341420	863	-	pseudogene	SPD_1324, SPD_1325	spr1350	.	IS630-Spn1 related transposase, degenerate
SPV_2351	msbA	.	1369643	1371326	1684	-	pseudogene	SPD_1354, SPD_1355, SPD_1356	spr1378	.	Lipid A export ATP-binding/permease protein MsbA, degenerate
SPV_2356	.	.	1387213	1387329	117	-	CDS	.	.	.	Hypothetical protein
SPV_1376	pclA	.	1388253	1395908	7656	-	CDS	SPD_1376	spr1403	.	Pneumococcal collagen-like protein PclA
SPV_1377	mga1	.	1396124	1397608	1485	+	CDS	SPD_1377	spr1404	SP_1800	M protein trans-acting positive regulator Mga1
SPV_2357	.	.	1428276	1428422	147	+	CDS	.	.	.	Hypothetical protein
SPV_1420	.	.	1440036	1440957	922	-	pseudogene	SPD_1420	.	.	ISSpn11 transposase Orf2, degenerate
SPV_1421	.	.	1440858	1441296	439	-	pseudogene	SPD_1421	.	.	ISSpn11 transposase Orf1, truncation
SPV_2362	.	.	1443659	1443820	162	+	CDS	.	.	.	Hypothetical protein
SPV_1440	.	.	1457987	1458616	630	-	CDS	SPD_1440	spr1468	SP_1627	Rrf2-linked NADH-flavin reductase
SPV_1441	.	.	1458679	1458801	123	+	CDS	SPD_1441	.	.	Hypothetical protein
SPV_2367	.	.	1467499	1468133	635	+	pseudogene	SPD_1452, SPD_1453	spr1482	.	Hypothetical protein, degenerate
SPV_1454	.	.	1468264	1468701	438	+	CDS	SPD_1454	spr1483	SP_1641	Hypothetical protein
SPV_2371	.	.	1469997	1470411	415	+	pseudogene	SPD_1455, SPD_1456	spr1485	.	Hypothetical protein, degenerate
SPV_2372	.	.	1473556	1473774	219	+	CDS	.	.	.	Hypothetical protein
SPV_1469	.	.	1487181	1487369	189	-	CDS	SPD_1469	spr1500	SP_1656	Hypothetical protein
SPV_1490	.	.	1507330	1507794	465	-	CDS	SPD_1490	spr1522	SP_1677	Hypothetical protein
SPV_1492	yjgK	.	1508522	1508974	453	-	CDS	SPD_1492	spr1524	SP_1680	Protein YjgK, linked to biofilm formation
SPV_1498	.	.	1515087	1516190	1104	-	CDS	SPD_1498	spr1530	SP_1686	Oxidoreductase
SPV_1499	nanB	.	1516202	1518295	2094	-	CDS	SPD_1499	spr1531	SP_1687	Sialidase
SPV_1500	.	.	1518313	1519146	834	-	CDS	SPD_1500	spr1532	SP_1688	ABC transporter, permease protein
SPV_1501	ycjO	.	1519146	1520030	885	-	CDS	SPD_1501	spr1533	SP_1689	ABC transporter membrane-spanning permease, sugar transport YcjO
SPV_1502	.	.	1520109	1521446	1338	-	CDS	SPD_1502	spr1534	SP_1690	ABC transporter substrate-binding protein - sugar transport
SPV_1503	.	.	1521465	1521917	453	-	CDS	SPD_1503	spr1535	SP_1691	Putative beta-D-galactosidase
SPV_1504	nanA	.	1522932	1525994	3063	-	CDS	SPD_1504	spr1536	SP_1326	Sialidase NanA
SPV_1505	.	.	1526282	1526509	228	-	CDS	SPD_1505	spr1537	SP_1694	Hypothetical protein
SPV_2377	.	.	1526910	1527050	141	+	CDS	.	.	.	Hypothetical protein
SPV_2384	.	.	1551332	1551523	192	+	CDS	.	.	.	Hypothetical protein
SPV_1529	.	.	1551915	1552092	178	+	pseudogene	SPD_1529	.	.	ISSpn8 transposase, truncation
SPV_1533	.	.	1556502	1556699	198	-	CDS	SPD_1533	.	SP_1723	Hypothetical protein
SPV_1568	queF	.	1586824	1587357	534	+	CDS	SPD_1568	spr1603	SP_1777	NADPH-dependent 7-cyano-7-deazaguanine reductase
SPV_2389	.	.	1587369	1587812	444	+	CDS	.	spr1603a	.	Hypothetical protein
SPV_1578	.	.	1596138	1596317	180	-	CDS	SPD_1578	spr1614	.	Hypothetical protein
SPV_1579	.	.	1596482	1596709	228	-	CDS	SPD_1579	spr1615	SP_1789	Hypothetical protein
SPV_1582	sacA	sacC	1598809	1600128	1320	-	CDS	SPD_1582	spr1617	SP_1795	Sucrose-6-phosphate hydrolase
SPV_1583	.	.	1600138	1600983	846	-	CDS	SPD_1583	spr1618	SP_1681	Multiple sugar ABC transporter, membrane-spanning permease protein
SPV_1584	.	.	1600985	1601887	903	-	CDS	SPD_1584	spr1619	SP_1682	Multiple sugar ABC transporter, membrane-spanning permease protein
SPV_1585	.	.	1601983	1603293	1311	-	CDS	SPD_1585	spr1620	SP_1897	Multiple sugar ABC transporter, substrate-binding protein
SPV_1587	mga2	.	1604777	1606258	1482	-	CDS	SPD_1587	spr1622	SP_1800	M protein trans-acting positive regulator Mga2
SPV_1592	.	.	1609104	1609550	447	-	CDS	SPD_1592	spr1627	SP_1807	Acetyltransferase
SPV_1593	cclA	pilD, cilC	1609620	1610279	660	+	CDS	SPD_1593	spr1628	SP_1808	Type IV prepilin peptidase
SPV_1601	trpG	.	1616865	1617431	567	-	CDS	SPD_1601	spr1636	SP_1816	Bifunctional anthranilate synthase, amidotransferase component/para-aminobenzoate synthase, amidotransferase component
SPV_1602	trpE	.	1617428	1618789	1362	-	CDS	SPD_1602	spr1637	SP_1817	Anthranilate synthase, aminase component
SPV_2395	.	.	1621085	1621453	369	-	CDS	.	spr1640	.	Hypothetical protein
SPV_1606	mgtC	.	1621549	1622259	711	-	CDS	SPD_1606	spr1641	SP_1823	Mg(2+)-transport-ATPase-associated protein MgtC
SPV_1607	sfuB	.	1622262	1623953	1692	-	CDS	SPD_1607	spr1643	SP_1824	Iron(III)-transport system permease protein SfuB
SPV_1608	.	.	1623965	1624975	1011	-	CDS	SPD_1608	spr1644	SP_1825	ABC transporter, ATP-binding protein
SPV_1609	.	.	1625078	1626145	1068	-	CDS	SPD_1609	spr1645	SP_1826	ABC transporter, substrate-binding protein
SPV_1610	.	.	1626170	1626829	660	-	CDS	SPD_1610	spr1646	SP_1827	Hypothetical protein
SPV_1612	galE-2	galE2	1627039	1628019	981	-	CDS	SPD_1612	spr1647	SP_1828	UDP-glucose 4-epimerase
SPV_1613	galT-1	galT1	1628032	1629507	1476	-	CDS	SPD_1613	spr1648	SP_1829	Galactose-1-phosphate uridylyltransferase
SPV_1614	phoU3	.	1629520	1630161	642	-	CDS	SPD_1614	spr1649	SP_1830	Phosphate transport system protein PhoU3
SPV_2396	.	.	1630219	1631070	852	-	pseudogene	SPD_1615, SPD_1616	spr1650	.	Hypothetical protein, degenerate
SPV_1617	pfbA	.	1631054	1633180	2127	-	CDS	SPD_1617	spr1652	SP_1833	Plasmin- and fibronectin-binding protein PfbA
SPV_1618	.	.	1634126	1634302	177	+	CDS	SPD_1618	.	SP_1836	Hypothetical protein
SPV_1628	xpt	.	1643308	1643889	582	+	CDS	SPD_1628	spr1662	SP_1847	Xanthine phosphoribosyltransferase
SPV_1629	pbuX	.	1643889	1645151	1263	+	CDS	SPD_1629	spr1663	SP_1848	Xanthine permease
SPV_1633	galT-2	galT2	1647079	1648560	1482	-	CDS	SPD_1633	spr1667	SP_1852	Galactose-1-phosphate uridylyltransferase
SPV_1634	galK	.	1648579	1649757	1179	-	CDS	SPD_1634	spr1668	SP_1853	Galactokinase
SPV_1635	galR	.	1649921	1650928	1008	+	CDS	SPD_1635	spr1669	SP_1854	Galactose operon repressor, GalR-LacI family
SPV_1638	czcD	.	1652609	1653499	891	-	CDS	SPD_1638	spr1672	SP_1857	Cobalt-zinc-cadmium resistance protein CzcD
SPV_1640	pnuC	.	1654335	1655141	807	-	CDS	SPD_1640	spr1674	SP_1859	Ribosyl nicotinamide transporter PnuC
SPV_2400	.	.	1655544	1656062	519	+	CDS	SPD_1641	spr1675	.	IS1167 transposase Orf1
SPV_1641	.	.	1656059	1656861	803	+	pseudogene	SPD_1641	.	.	IS1167 transposase Orf2, degenerate
SPV_1648	.	.	1662902	1663603	702	+	CDS	SPD_1648	spr1683	SP_1867	UDP-glucose 4-epimerase
SPV_1663	treC	dexS	1674278	1675903	1626	-	CDS	SPD_1663	spr1698	SP_1883	Trehalose-6-phosphate hydrolase
SPV_1664	treP	.	1676081	1678048	1968	-	CDS	SPD_1664	spr1699	SP_1884	Trehalose-specific PTS IIBCA components
SPV_1666	.	.	1679099	1679597	499	+	pseudogene	SPD_1666	.	.	IS1167 transposase Orf1, degenerate
SPV_2404	.	.	1679594	1680405	812	+	pseudogene	SPD_1666	.	.	IS1167 transposase Orf2, degenerate
SPV_1673	gtfA	.	1688979	1690421	1443	-	CDS	SPD_1673	spr1709	SP_1894	Sucrose phosphorylase
SPV_1674	.	.	1690605	1690772	168	-	CDS	SPD_1674	spr1709a	SP_1834	Hypothetical protein
SPV_1675	msmG	rafG	1690779	1691612	834	-	CDS	SPD_1675	spr1710	SP_1895	Multiple sugar ABC transporter, membrane-spanning permease protein MsmG
SPV_1676	msmF	rafF	1691626	1692492	867	-	CDS	SPD_1676	spr1711	SP_1896	Multiple sugar ABC transporter, membrane-spanning permease protein MsmF
SPV_1677	msmE	rafE	1692506	1693765	1260	-	CDS	SPD_1677	spr1712	SP_1897	Multiple sugar ABC transporter, substrate-binding protein MsmE
SPV_1678	agaN	aga	1693857	1696019	2163	-	CDS	SPD_1678	spr1713	SP_1898	Alpha-galactosidase
SPV_1681	.	.	1698127	1698564	438	+	CDS	SPD_1681	.	.	IS1167 transposase, degenerate
SPV_1697	tRNA-Asp-1	.	1700127	1700199	73	-	tRNA	SPD_1697	sprt27	.	tRNA-Asp-GUC
SPV_1698	tRNA-Val-1	.	1700202	1700274	73	-	tRNA	SPD_1698	sprt28	.	tRNA-Val-UAC
SPV_1701	tRNA-Ala-2	.	1703497	1703569	73	-	tRNA	SPD_1701	sprt29	.	tRNA-Ala-UGC
SPV_1708	.	.	1709063	1710292	1230	+	CDS	SPD_1708	spr1721	SP_1692	IS1167 transposase
SPV_2407	.	.	1715085	1715216	132	+	CDS	.	.	.	Hypothetical protein
SPV_2408	.	.	1717848	1719707	1860	-	pseudogene	SPD_1721, SPD_1722	spr1735	.	Multidrug resistance ABC transporter ATP-binding and permease protein, degenerate
SPV_2411	.	.	1719724	1720193	470	-	pseudogene	SPD_1723, SPD_1724	spr1737	.	Transcriptional regulator, MarR family, degenerate
SPV_1730	.	.	1724947	1725057	111	+	pseudogene	SPD_1730	.	.	ISSpn7 transposase, truncation
SPV_1731	.	.	1726111	1726371	261	-	CDS	SPD_1731	spr1746	SP_1930	Hypothetical protein
SPV_1732	.	.	1726430	1726981	552	-	CDS	SPD_1732	spr1747	SP_1931	Hypothetical protein
SPV_2416	.	.	1726971	1727966	996	-	pseudogene	SPD_1733, SPD_1734	.	.	Hypothetical protein, degenerate
SPV_1736	.	.	1728928	1729287	360	-	CDS	SPD_1736	spr1751	SP_1935	Putative toxin
SPV_2418	.	.	1729333	1729539	207	-	CDS	.	spr1752	.	Putative toxin
SPV_2419	.	.	1729526	1729699	174	-	CDS	.	spr1753	.	Putative antitoxin Xre
SPV_1746	.	.	1739748	1739918	171	+	CDS	SPD_1746	spr1764	SP_1947	Hypothetical protein
SPV_1749	lanM	cylM	1740556	1743546	2991	+	CDS	SPD_1749	spr1767	SP_1950	Lanthionine biosynthesis protein LanM
SPV_1750	wrbA	.	1743896	1744600	705	+	CDS	SPD_1750	spr1768	SP_1951	Putative flavin adenine dinucleotide (FAD)-dependent flavoprotein WrbA
SPV_1751	.	.	1744581	1745510	930	+	CDS	SPD_1751	spr1769	SP_1952	Hypothetical protein
SPV_1752	clyB	.	1745507	1747615	2109	+	CDS	SPD_1752	spr1770	SP_1953	Toxin secretion ABC transporter, ATP-binding/permease protein
SPV_1753	.	nisP	1747639	1749378	1740	+	CDS	SPD_1753	spr1771	SP_1954	Epidermin leader peptide processing serine protease EPIP precursor
SPV_1754	.	.	1749441	1750196	756	+	CDS	SPD_1754	spr1772	SP_1956	Putative immunity protein
SPV_2420	.	.	1750988	1751266	279	+	pseudogene	SPD_1756	spr1774	SP_1958	Hypothetical protein, degenerate
SPV_1760	tRNA-Cys-1	.	1760037	1760107	71	+	tRNA	SPD_1760	sprt31	.	tRNA-Cys-GCA
SPV_1792	.	.	1787706	1787999	294	-	CDS	SPD_1792	spr1809	SP_1995	Hypothetical protein
SPV_1795	.	ansB	1791061	1791189	129	-	CDS	SPD_1795	spr1812a	.	Hypothetical protein
SPV_1811	tRNA-Asp-2	.	1797678	1797750	73	-	tRNA	SPD_1811	sprt39	.	tRNA-Asp-GUC
SPV_1812	tRNA-Val-2	.	1797753	1797825	73	-	tRNA	SPD_1812	sprt40	.	tRNA-Val-UAC
SPV_1815	tRNA-Ala-3	.	1801048	1801120	73	-	tRNA	SPD_1815	sprt41	.	tRNA-Ala-UGC
SPV_1827	.	.	1812222	1813532	1311	+	CDS	SPD_1827	spr1830	SP_2017	Malonate permease
SPV_1840	ulaG	.	1826030	1827121	1092	-	CDS	SPD_1840	spr1842	SP_2031	Putative L-ascorbate-6-phosphate lactonase UlaG
SPV_1841	ulaR	sgaR	1827233	1828906	1674	-	CDS	SPD_1841	spr1843	SP_2032	Transcriptional antiterminator
SPV_1842	ulaF	araD	1829085	1829789	705	-	CDS	SPD_1842	spr1844	SP_2033	L-ribulose-5-phosphate 4-epimerase
SPV_1843	ulaE	sga	1829791	1830654	864	-	CDS	SPD_1843	spr1845	SP_2034	L-xylulose 5-phosphate 3-epimerase
SPV_1844	ulaD	.	1830658	1831323	666	-	CDS	SPD_1844	spr1846	SP_2035	3-keto-L-gulonate 6-phosphate decarboxylase
SPV_1845	ulaC	.	1831340	1831825	486	-	CDS	SPD_1845	spr1847	SP_2036	Ascorbate-specific PTS IIA component
SPV_1846	ulaB	.	1831902	1832183	282	-	CDS	SPD_1846	spr1848	SP_2037	Ascorbate-specific PTS IIB component
SPV_1847	ulaA	.	1832206	1833663	1458	-	CDS	SPD_1847	spr1849	SP_2038	Ascorbate-specific PTS IIC component
SPV_2427	.	.	1839047	1839641	595	-	pseudogene	SPD_1855, SPD_1856	spr1856	.	S-adenosylmethionine-dependent methyltransferase, degenerate
SPV_1857	comGG	cglG	1839778	1840191	414	-	CDS	SPD_1857	spr1858	SP_2047	Late competence protein ComGG
SPV_1858	comGF	cglF	1840169	1840630	462	-	CDS	SPD_1858	spr1859	SP_2048	Late competence protein ComGF
SPV_1859	comGE	cglE	1840593	1840853	261	-	CDS	SPD_1859	.	SP_2049	Late competence protein ComGE
SPV_1860	comGD	cglD, clgD	1840858	1841262	405	-	CDS	SPD_1860	spr1861	SP_2050	Late competence protein ComGD
SPV_1861	comGC	cglC	1841255	1841581	327	-	CDS	SPD_1861	spr1862	SP_2051	Late competence protein ComGC
SPV_1862	comGB	cglB, cilD2	1841583	1842455	873	-	CDS	SPD_1862	spr1863	SP_2052	Late competence protein ComGB
SPV_1863	comGA	cglA, cilD1	1842547	1843488	942	-	CDS	SPD_1863	spr1864	SP_2053	Late competence protein ComGA
SPV_1873	.	.	1852191	1852304	114	-	CDS	SPD_1873	.	.	Hypothetical protein
SPV_1889	tRNA-Val-3	.	1859678	1859750	73	-	tRNA	SPD_1889	sprt53	.	tRNA-Val-UAC
SPV_1892	tRNA-Ala-4	.	1862973	1863045	73	-	tRNA	SPD_1892	sprt54	.	tRNA-Ala-UGC
SPV_2432	.	.	1871382	1871840	459	+	pseudogene	SPD_1901	.	.	IS110 family transposase, degenerate
SPV_1906	.	.	1879046	1879435	390	-	CDS	SPD_1906	spr1891	SP_1086	IS1381 transposase OrfB
SPV_2434	.	.	1879461	1879608	148	-	pseudogene	.	.	.	IS1381 transposase OrfA, truncation
SPV_1910	pstS1	.	1882365	1883240	876	+	CDS	SPD_1910	spr1895	SP_2084	Phosphate ABC transporter periplasmic phosphate-binding protein PstS1
SPV_1911	pstC1	.	1883358	1884221	864	+	CDS	SPD_1911	spr1896	SP_2085	Phosphate transport system permease protein PstC1
SPV_1912	pstA1	.	1884214	1885029	816	+	CDS	SPD_1912	spr1897	SP_2086	Phosphate transport system permease protein PstA1
SPV_1913	pstB1	.	1885031	1885783	753	+	CDS	SPD_1913	spr1898	SP_2087	Phosphate transport ATP-binding protein PstB1
SPV_1914	phoU1	.	1885798	1886448	651	+	CDS	SPD_1914	spr1899	SP_2088	Phosphate transport system regulatory protein PhoU1
SPV_1915	.	.	1886516	1886932	417	+	CDS	SPD_1915	.	.	ISSpn5 transposase, truncation
SPV_1916	.	.	1887055	1887537	483	-	CDS	SPD_1916	spr1901	SP_2090	Transcriptional regulator
SPV_1917	.	.	1887586	1887708	123	-	CDS	SPD_1917	.	.	Hypothetical protein
SPV_1930	.	.	1901825	1902031	207	-	CDS	SPD_1930	spr1914	SP_2104	Hypothetical protein
SPV_2437	.	.	1903221	1903367	147	-	CDS	.	.	.	Hypothetical protein
SPV_1939	.	.	1913797	1913931	135	+	CDS	SPD_1939	.	.	Hypothetical protein
SPV_1951	.	.	1921027	1922274	1248	-	CDS	SPD_1951	spr1932	SP_2122	Macrolide-efflux protein
SPV_1952	rgg	.	1922464	1923315	852	-	CDS	SPD_1952	spr1933	SP_1115	Positive transcriptional regulator, MutR family
SPV_1953	.	.	1923290	1923424	135	-	CDS	SPD_1953	.	SP_2124	Hypothetical protein
SPV_1955	.	.	1923844	1923963	120	+	CDS	SPD_1955	.	.	Hypothetical protein
SPV_1958	tktN	.	1926854	1927711	858	-	CDS	SPD_1958	spr1937	SP_2128	Transketolase N-terminal-like protein
SPV_1959	ulaA2	ulaA, sgaT	1927715	1929061	1347	-	CDS	SPD_1959	spr1938	SP_2129	Putative transport protein SgaT
SPV_1960	ulaB2	.	1929074	1929358	285	-	CDS	SPD_1960	spr1939	SP_2130	Putative PTS IIB component
SPV_1961	ulaR2	sgaR2	1929362	1931392	2031	-	CDS	SPD_1961	spr1940	SP_2131	Transcription antiterminator, BglG family
SPV_1965	cbpN	pcpA	1933772	1935814	2043	-	CDS	SPD_1965	spr1945	SP_2136	Choline-binding protein CbpN
SPV_1966	.	.	1936429	1936740	312	+	CDS	SPD_1966	spr1946	SP_0537	IS1381 transposase OrfA
SPV_1967	.	.	1936766	1937155	390	+	CDS	SPD_1967	spr1947	SP_1086	IS1381 transposase OrfB
SPV_2439	.	.	1937207	1937679	473	-	pseudogene	SPD_1968	spr1948	SP_2139	Hypothetical protein, degenerate
SPV_1969	.	.	1937859	1939739	1881	-	CDS	SPD_1969	spr1949	SP_2141	Glycosyl hydrolase-related protein
SPV_1970	.	.	1939733	1940614	882	-	CDS	SPD_1970	spr1950	SP_2142	N-acetylmannosamine kinase
SPV_1971	.	.	1940686	1943331	2646	-	CDS	SPD_1971	spr1951	SP_2143	Alpha-mannosidase
SPV_1972	.	.	1943422	1944702	1281	-	CDS	SPD_1972	spr1952	SP_2144	Hypothetical protein
SPV_1973	.	.	1944873	1946957	2085	+	CDS	SPD_1973	spr1953	SP_2145	Alpha-1, 2-mannosidase
SPV_1974	.	.	1946997	1948676	1680	-	CDS	SPD_1974	spr1954	SP_2146	Glycosyl hydrolase family 29 alpha-L-fucosidase
SPV_2441	.	.	1948720	1948833	114	-	CDS	.	.	.	Hypothetical protein
SPV_1980	.	.	1956023	1956151	129	+	CDS	SPD_1980	.	.	ISSpn4 transposase Orf1, truncation
SPV_1981	.	.	1956334	1956624	291	-	CDS	SPD_1981	spr1961	SP_0071	IgA1 protease
SPV_2446	.	.	1956612	1956879	268	-	pseudogene	.	.	.	Hypothetical protein, degenerate
SPV_1983	.	.	1957068	1957226	159	+	CDS	SPD_1983	.	SP_0174	Hypothetical protein
SPV_1985	adh2	.	1958292	1959443	1152	-	CDS	SPD_1985	spr1963	SP_2157	Lactaldehyde dehydrogenase involved in fucose or rhamnose utilization
SPV_1986	fucI	fcsI	1959589	1961355	1767	-	CDS	SPD_1986	spr1964	SP_2158	Bifunctional L-fucose isomerase/D-arabinose ketol-isomerase
SPV_1987	fucL	fcsL	1961412	1964528	3117	-	CDS	SPD_1987	spr1965	SP_2159	Fucolectin-related protein
SPV_1988	fucY	fcsY	1964538	1966832	2295	-	CDS	SPD_1988	spr1966	SP_2160	Putative large secreted protein
SPV_1989	.	.	1966891	1967691	801	-	CDS	SPD_1989	spr1967	SP_2161	Mannose-specific PTS IID component
SPV_1990	.	.	1967688	1968461	774	-	CDS	SPD_1990	spr1968	SP_2162	Mannose-specific PTS IIC component
SPV_1991	.	.	1968486	1968956	471	-	CDS	SPD_1991	spr1969	SP_2163	PTS IIB component
SPV_1992	.	.	1968947	1969390	444	-	CDS	SPD_1992	spr1970	SP_2164	PTS IIA component
SPV_1993	fucU	fcsU	1969371	1969811	441	-	CDS	SPD_1993	spr1971	SP_2165	L-fucose mutarotase
SPV_1994	fucA	fcsA	1969823	1970461	639	-	CDS	SPD_1994	spr1972	SP_2166	L-fuculose phosphate aldolase
SPV_1995	fucK	fcsK	1970576	1971979	1404	-	CDS	SPD_1995	spr1973	SP_2167	L-fuculokinase
SPV_1996	fucR	fcsR	1972155	1972928	774	+	CDS	SPD_1996	spr1974	SP_2168	L-fucose operon activator
SPV_2447	srf-27	.	1973172	1973570	399	-	small_regulatory_ncRNA	.	.	.	Type I addiction module antitoxin, Fst family
SPV_2449	srf-28	.	1973509	1973913	405	-	small_regulatory_ncRNA	.	.	.	Type I addiction module antitoxin, Fst family
SPV_2007	.	.	1982441	1983619	1179	-	CDS	SPD_2007	spr1983	.	Macrolide-efflux protein
SPV_2008	.	.	1984075	1985352	1278	-	pseudogene	SPD_2008	spr1984	.	Mobile element protein, degenerate
SPV_2010	.	.	1987137	1987283	147	-	CDS	SPD_2010	spr1987	SP_2183	Hypothetical protein
SPV_2011	glpF	.	1987531	1988235	705	-	CDS	SPD_2011	spr1988	SP_2184	Glycerol uptake facilitator protein
SPV_2012	glpO	glpD	1988305	1990131	1827	-	CDS	SPD_2012	spr1989	SP_2185	Alpha-glycerophosphate oxidase
SPV_2013	glpK	.	1990173	1991681	1509	-	CDS	SPD_2013	spr1991	SP_2186	Glycerol kinase
SPV_2453	.	.	2000716	2000847	132	+	CDS	.	.	.	Hypothetical protein
SPV_2028	cbpD	cbp3	2006969	2008315	1347	-	CDS	SPD_2028	spr2006	SP_2201	Choline-binding protein D
SPV_2454	srf-29	.	2008242	2008356	115	-	ncRNA	.	.	.	ncRNA of unknown function
SPV_2034	comFC	cflB	2013254	2013916	663	-	CDS	SPD_2034	spr2012	SP_2207	Phosphoribosyltransferase domain protein, ComF operon protein C
SPV_2035	comFA	cflA	2013913	2015211	1299	-	CDS	SPD_2035	spr2013	SP_2208	DNA transporter ATPase, ComF operon protein A
SPV_2455	.	.	2017346	2017696	351	-	pseudogene	SPD_2038	.	.	IS66 family transposase, Orf3, truncation
SPV_2039	.	.	2017697	2017967	271	+	pseudogene	SPD_2039	.	.	ISSpn2 transposase Orf2, truncation
SPV_2059	.	.	2038632	2040235	1604	-	pseudogene	SPD_2059	spr2037	.	Phage infection protein, degenerate

## Sheet: Supp Table 4
Supplementary Table 4: High-Variance Expressed Genes
Locus Tag	Gene Name	Synonyms	Start	End	Length	Strand	Type	Old Locus	Locus (R6)	Locus (TIGR4)	Function
SPV_0014	comX1	sigX	14254	14733	480	+	CDS	SPD_0014	spr0013	SP_2006	Competence-specific sigma factor ComX
SPV_0015	tRNA-Glu-1	.	14827	14898	72	+	tRNA	SPD_0015	sprt01	.	tRNA-Glu-UUC
SPV_2078	ccnC	SN1, trn0012	23967	24065	99	+	small_regulatory_ncRNA	.	.	.	csRNA3
SPV_2082	.	.	30143	31053	911	-	pseudogene	SPD_0035, SPD_0036, SPD_0037	.	.	Hypothetical protein, degenerate
SPV_2086	srf-03	.	41719	41886	168	+	ncRNA	.	.	.	ncRNA of unknown function
SPV_0049	comA	.	41902	44055	2154	+	CDS	SPD_0049	spr0043	SP_0042	Competence-stimulating peptide ABC transporter ATP-binding protein ComA
SPV_0050	comB	.	44068	45417	1350	+	CDS	SPD_0050	spr0044	SP_0043	Competence-stimulating peptide ABC transporter permease protein ComB
SPV_0051	purC	.	45587	46294	708	+	CDS	SPD_0051	spr0045	SP_0044	Phosphoribosylaminoimidazole-succinocarboxamide synthase
SPV_0054	purM	.	51793	52815	1023	+	CDS	SPD_0054	spr0048	SP_0047	Phosphoribosylformylglycinamidine cyclo-ligase
SPV_0056	vanZ	.	53441	53950	510	+	CDS	SPD_0056	spr0050	SP_0049	Teicoplanin resistance protein VanZ
SPV_0057	purH	.	53975	55522	1548	+	CDS	SPD_0057	spr0051	SP_0050	Bifunctional inosine monophosphate cyclohydrolase/phosphoribosylaminoimidazolecarboxamide formyltransferase
SPV_0113	.	.	114010	116229	2220	+	pseudogene	SPD_0113	.	.	Peptide ABC transporter ATP binding/permease protein, degenerate
SPV_0114	.	.	116222	116689	468	+	CDS	SPD_0114	spr0107	.	Hypothetical protein
SPV_0115	.	.	116686	118038	1353	+	CDS	SPD_0115	spr0108	.	HlyD family secretion protein
SPV_2099	.	.	119812	119976	165	+	CDS	.	.	.	Hypothetical protein
SPV_2100	.	.	120523	120735	213	+	CDS	.	spr0112	.	Hypothetical protein
SPV_0119	.	.	121540	122598	1059	+	CDS	SPD_0119	spr0113	.	Hypothetical protein
SPV_0120	.	.	122912	123889	978	+	CDS	SPD_0120	spr0114	.	Hypothetical protein
SPV_0122	.	.	124848	125750	903	+	CDS	SPD_0122	spr0117	.	Hypothetical protein
SPV_0145	.	.	151109	151342	234	+	CDS	SPD_0145	spr0141	SP_0142	Hypothetical protein
SPV_0146	.	.	151364	152041	678	+	CDS	SPD_0146	spr0142	SP_0143	Hypothetical protein
SPV_0147	.	.	152053	152718	666	+	CDS	SPD_0147	spr0143	SP_0144	Hypothetical protein
SPV_0148	.	.	152790	154016	1227	+	CDS	SPD_0148	spr0144	SP_0145	Macrolide-efflux protein
SPV_0161	.	.	165705	166967	1263	-	CDS	SPD_0161	spr0157	SP_0159	NRAMP family Mn2+/Fe2+ transporter
SPV_2125	ccnE	SN35, srn061, F7	212734	212881	148	+	small_regulatory_ncRNA	.	.	.	csRNA5
SPV_2131	srf-07	F9	232279	232354	76	+	small_regulatory_ncRNA	.	.	.	Type I addiction module antitoxin, Fst family
SPV_2132	.	.	232359	232451	93	-	CDS	.	.	.	Type I addiction module toxin, Fst family
SPV_0267	.	.	266224	267642	1419	+	CDS	SPD_0267	spr0264	SP_0287	Guanine-hypoxanthine permease
SPV_0268	.	.	267696	268403	708	+	CDS	SPD_0268	spr0265	SP_0288	Membrane-bound protease, CAAX family
SPV_0308	clpL	.	306558	308663	2106	+	CDS	SPD_0308	spr0307	SP_0338	Putative ATP-dependent Clp proteinase ATP-binding subunit ClpL
SPV_0334	aliA	oppA	333097	335079	1983	+	CDS	SPD_0334	spr0327	SP_0366	Oligopeptide ABC transporter, periplasmic oligopeptide-binding protein AliA
SPV_0378	fabM	phaB	383747	384532	786	+	CDS	SPD_0378	spr0375	SP_0415	Trans-2, cis-3-Decenoyl-ACP isomerase
SPV_0391	briC	.	394458	394643	186	+	CDS	SPD_0391	spr0388	SP_0429	Hypothetical protein
SPV_2157	ydiL	.	394661	395361	701	+	pseudogene	.	.	.	Putative membrane peptidase, degenerate
SPV_2159	.	.	408707	409167	461	+	pseudogene	SPD_0407	spr0404	SP_0448	Hypothetical protein, degenerate
SPV_0408	.	.	409181	409537	357	+	CDS	SPD_0408	spr0405	SP_0449	Hypothetical protein
SPV_0458	hrcA	.	467980	469014	1035	+	CDS	SPD_0458	spr0453	SP_0515	Heat-inducible transcription repressor HrcA
SPV_0459	grpE	.	469041	469565	525	+	CDS	SPD_0459	spr0454	SP_0516	Heat shock protein GrpE
SPV_0460	dnaK	.	470045	471868	1824	+	CDS	SPD_0460	spr0455	SP_0517	Chaperone protein DnaK
SPV_2171	.	.	471870	472226	357	+	CDS	.	.	.	Hypothetical protein
SPV_0461	dnaJ	.	472628	473746	1119	+	CDS	SPD_0461	spr0456	SP_0519	Chaperone protein DnaJ
SPV_2176	pncW	.	483913	484146	234	+	CDS	.	spr0470	.	PncW
SPV_0473	blpY	.	484178	484867	690	+	CDS	SPD_0473	spr0472	SP_0545	Bacteriocin immunity protein BlpY
SPV_0474	blpZ	.	484909	485142	234	+	CDS	SPD_0474	spr0473	SP_0546	Immunity protein BlpZ
SPV_0475	pncP	.	485293	485904	612	+	CDS	SPD_0475	spr0474	SP_0547	Putative protease
SPV_0537	.	.	550879	551538	660	+	CDS	SPD_0537	spr0542	SP_0617	Putative Zn-dependent protease
SPV_0608	pyrF	.	632401	633102	702	+	CDS	SPD_0608	spr0613	SP_0701	Orotidine 5'-phosphate decarboxylase
SPV_0609	pyrE	.	633136	633768	633	+	CDS	SPD_0609	spr0614	SP_0702	Orotate phosphoribosyltransferase
SPV_0610	.	.	633948	634352	405	+	CDS	SPD_0610	spr0615	SP_0703	Hypothetical protein
SPV_0731	flaR	.	745226	745750	525	-	CDS	SPD_0731	spr0739	SP_0837	FlaR-related DNA topology modulation protein
SPV_0775	.	.	788405	788833	429	-	CDS	SPD_0775	spr0782	SP_0879	Acetyltransferase
SPV_2256	.	.	861049	861195	147	+	CDS	.	.	.	Hypothetical protein
SPV_2257	.	.	861227	861814	588	+	pseudogene	SPD_0845	spr0859	SP_0957	ABC transporter ATP-binding protein, degenerate
SPV_0846	.	.	861818	862999	1182	+	CDS	SPD_0846	spr0860	SP_0958	Hypothetical protein
SPV_0851	pyrK	pyrDII	865168	865968	801	+	CDS	SPD_0851	spr0865	SP_0963	Dihydroorotate dehydrogenase (NAD(+)), electron transfer subunit
SPV_0852	pyrDb	pyrD	865979	866917	939	+	CDS	SPD_0852	spr0866	SP_0964	Dihydroorotate dehydrogenase (NAD(+)), catalytic subunit
SPV_0853	lytB	.	867016	869124	2109	+	CDS	SPD_0853	spr0867	SP_0965	Endo-beta-N-acetylglucosaminidase LytB
SPV_0994	ribF	mreA	960449	961366	918	-	CDS	SPD_0994	spr1017	SP_1110	Bifunctional FMN adenylyltransferase/riboflavin kinase RibF
SPV_2289	.	.	1036971	1037239	269	-	pseudogene	.	.	.	Hypothetical protein, degenerate
SPV_0913	.	.	1039904	1040878	975	-	CDS	SPD_0913	spr0931	SP_1027	Extracellular protein
SPV_2292	srf-17	sRNA17, srn254, F38	1051910	1052049	140	-	ncRNA	.	.	.	asd RNA motif
SPV_1106	tRNA-Arg-1	.	1139535	1139606	72	-	tRNA	SPD_1106	sprt08	.	tRNA-Arg-CCG
SPV_1131	carB	.	1162738	1165914	3177	-	CDS	SPD_1131	spr1153	SP_1275	Carbamoyl-phosphate synthase large chain CarB
SPV_1132	carA	.	1166227	1167306	1080	-	CDS	SPD_1132	spr1154	SP_1276	Carbamoyl-phosphate synthase small chain CarA
SPV_1133	pyrB	.	1167356	1168279	924	-	CDS	SPD_1133	spr1155	SP_1277	Aspartate carbamoyltransferase
SPV_1134	pyrR	.	1168298	1168819	522	-	CDS	SPD_1134	spr1156	SP_1278	Bifunctional uracil phosphoribosyltransferase/pyrimidine operon regulatory protein PyrR
SPV_1141	uraA	pyrP	1175255	1176538	1284	+	CDS	SPD_1141	spr1165	SP_1286	Uracil permease
SPV_1147	tRNA-Arg-2	.	1181366	1181437	72	-	tRNA	SPD_1147	sprt09	.	tRNA-Arg-CCU
SPV_2320	.	.	1191348	1192265	918	-	pseudogene	SPD_1163	.	SP_1676	N-acetylneuraminate lyase, degenerate
SPV_1226	.	glnH	1258603	1259418	816	-	CDS	SPD_1226	spr1251	SP_1394	Amino acid ABC transporter amino acid-binding/permease protein
SPV_1294	.	.	1314663	1315109	447	+	CDS	SPD_1294	spr1319	SP_1465	Hypothetical protein
SPV_1295	.	.	1315106	1315753	648	+	CDS	SPD_1295	spr1320	SP_1466	Hemolysin III
SPV_1357	aliB	.	1371498	1373456	1959	-	CDS	SPD_1357	spr1382	SP_1527	Oligopeptide ABC transporter oligopeptide-binding protein AliB
SPV_1360	.	.	1376878	1377072	195	-	CDS	SPD_1360	spr1385	SP_1531	Hypothetical protein
SPV_1379	.	.	1398466	1398630	165	-	CDS	SPD_1379	spr1406	.	Hypothetical protein
SPV_1380	.	.	1398797	1400392	1596	-	CDS	SPD_1380	spr1407	SP_1548	Cell shape-determining protein
SPV_1381	def2	.	1400404	1400814	411	-	CDS	SPD_1381	spr1408	SP_1549	Peptide deformylase
SPV_1414	oxlT	.	1433549	1434775	1227	-	CDS	SPD_1414	spr1441	SP_1587	Major facilitator oxalate:formate antiporter
SPV_1415	merA	.	1434965	1436281	1317	+	CDS	SPD_1415	spr1442	SP_1588	Pyridine nucleotide-disulfide oxidoreductase
SPV_2369	.	.	1468796	1469095	300	-	CDS	.	spr1484	.	Hypothetical protein
SPV_1459	.	.	1474140	1474769	630	+	CDS	SPD_1459	spr1490	SP_1646	Hydroxyacylglutathione hydrolase
SPV_1463	psaA	.	1478674	1479603	930	+	CDS	SPD_1463	spr1494	SP_1650	Manganese ABC transporter, periplasmic-binding protein PsaA
SPV_1488	nanK	glk	1505328	1506212	885	-	CDS	SPD_1488	spr1519	SP_1675	N-acetylmannosamine kinase
SPV_2375	.	.	1506230	1507147	918	-	pseudogene	SPD_1489	.	SP_1676	N-acetylneuraminate lyase, degenerate
SPV_1491	.	.	1508081	1508425	345	-	CDS	SPD_1491	spr1523	SP_1679	Hypothetical protein
SPV_1506	axe1	.	1527404	1528384	981	-	CDS	SPD_1506	spr1538	SP_1695	Bifunctional acetyl xylan esterase 1/cephalosporin-C deacetylase
SPV_1513	.	.	1537038	1537327	290	-	pseudogene	SPD_1513	.	.	Hypothetical protein, degenerate
SPV_1514	.	.	1537338	1537988	651	-	CDS	SPD_1514	spr1546	SP_1704	ABC transporter, ATP-binding protein
SPV_1515	.	.	1537992	1538633	642	-	CDS	SPD_1515	spr1547	SP_1705	Hypothetical protein
SPV_1516	.	.	1538626	1539417	792	-	CDS	SPD_1516	spr1548	SP_1706	Hypothetical protein
SPV_1517	.	.	1539439	1539831	393	-	CDS	SPD_1517	spr1549	.	Hypothetical protein
SPV_1524	gntR	.	1546859	1547224	366	+	CDS	SPD_1524	spr1558	SP_1714	Transcriptional regulator, GntR family
SPV_1525	.	.	1547229	1547924	696	+	CDS	SPD_1525	spr1559	SP_1715	Multidrug ABC transporter, ATP-binding protein
SPV_1526	.	.	1547941	1548708	768	+	CDS	SPD_1526	spr1560	SP_1715	ABC transporter ATP-binding protein
SPV_2383	srf-22	R32	1548804	1549088	285	-	ncRNA	.	.	.	ncRNA of unknown function
SPV_1531	scrK	.	1553456	1554343	888	-	CDS	SPD_1531	spr1565	SP_1721	Fructokinase
SPV_1532	scrA	.	1554492	1556375	1884	-	CDS	SPD_1532	spr1566	SP_1722	Sucrose-specific PTS IIBCA components
SPV_1534	scrB	.	1556752	1558206	1455	+	CDS	SPD_1534	spr1568	SP_1724	Sucrose-6-phosphate hydrolase
SPV_1535	scrR	.	1558187	1559152	966	+	CDS	SPD_1535	spr1569	SP_1725	Sucrose operon repressor ScrR, LacI family
SPV_2392	ssrS	SN34, srn395	1598326	1598522	197	+	ncRNA	.	.	.	6S RNA
SPV_1581	tRNA-Lys-1	.	1598527	1598599	73	+	tRNA	SPD_1581	sprt11	.	tRNA-Lys-CUU
SPV_1594	.	.	1610331	1611482	1152	-	CDS	SPD_1594	spr1629	SP_1809	Transcriptional regulator, Xre family
SPV_1595	.	.	1611497	1612228	732	-	CDS	SPD_1595	spr1630	SP_1810	Hypothetical protein
SPV_1682	tRNA-Ser-2	.	1698771	1698858	88	-	tRNA	SPD_1682	sprt12	.	tRNA-Ser-GCU
SPV_1683	tRNA-Ile-1	.	1698865	1698938	74	-	tRNA	SPD_1683	sprt13	.	tRNA-Ile-GAU
SPV_1684	tRNA-Gly-1	.	1698974	1699045	72	-	tRNA	SPD_1684	sprt14	.	tRNA-Gly-UCC
SPV_1687	tRNA-Ser-3	.	1699227	1699316	90	-	tRNA	SPD_1687	sprt17	.	tRNA-Ser-UGA
SPV_1688	tRNA-Ile2-1	.	1699327	1699400	74	-	tRNA	SPD_1688	sprt18	.	tRNA-Ile2-CAU
SPV_1689	tRNA-Met-1	.	1699414	1699487	74	-	tRNA	SPD_1689	sprt19	.	tRNA-Met-CAU
SPV_1690	tRNA-Pro-1	.	1699493	1699566	74	-	tRNA	SPD_1690	sprt20	.	tRNA-Pro-UGG
SPV_1691	tRNA-Arg-3	.	1699582	1699655	74	-	tRNA	SPD_1691	sprt21	.	tRNA-Arg-ACG
SPV_1692	tRNA-Leu-2	.	1699665	1699750	86	-	tRNA	SPD_1692	sprt22	.	tRNA-Leu-UAA
SPV_1693	tRNA-Gly-2	.	1699758	1699829	72	-	tRNA	SPD_1693	sprt23	.	tRNA-Gly-GCC
SPV_1694	tRNA-Thr-2	.	1699852	1699924	73	-	tRNA	SPD_1694	sprt24	.	tRNA-Thr-UGU
SPV_1695	tRNA-Leu-3	.	1699943	1700024	82	-	tRNA	SPD_1695	sprt25	.	tRNA-Leu-UAG
SPV_1696	tRNA-Lys-2	.	1700030	1700102	73	-	tRNA	SPD_1696	sprt26	.	tRNA-Lys-UUU
SPV_1709	groEL	groL	1710391	1712013	1623	-	CDS	SPD_1709	spr1722	SP_1906	Heat shock protein 60 family chaperone GroEL
SPV_1710	groES	groS	1712029	1712313	285	-	CDS	SPD_1710	spr1723	SP_1907	Heat shock protein 60 family co-chaperone GroES
SPV_1711	ssbB	pilA, cilA	1712469	1712864	396	-	CDS	SPD_1711	spr1724	SP_1908	Single-stranded DNA-binding protein SsbB
SPV_1726	ply	.	1721914	1723329	1416	-	CDS	SPD_1726	spr1739	SP_1923	Pneumolysin
SPV_1727	.	.	1723340	1723750	411	-	CDS	SPD_1727	spr1740	SP_1924	Hypothetical protein
SPV_1728	.	.	1723743	1724351	609	-	CDS	SPD_1728	spr1741	SP_1925	Hypothetical protein
SPV_1729	.	.	1724364	1724822	459	-	CDS	SPD_1729	spr1742	SP_1926	Hypothetical protein
SPV_1740	cinA	.	1734288	1735544	1257	-	CDS	SPD_1740	spr1758	SP_1941	Bifunctional ADP-ribose pyrophosphatase/nicotinamide-nucleotide amidase
SPV_1744	comM	.	1737690	1738310	621	-	CDS	SPD_1744	spr1762	SP_1945	Immunity factor ComM
SPV_1747	pneA1	.	1740021	1740245	225	+	CDS	SPD_1747	spr1765	SP_1948	Class II two-component lantibiotic peptide PneA1
SPV_1748	pneA2	.	1740252	1740440	189	+	CDS	SPD_1748	spr1766	SP_1949	Class II two-component lantibiotic peptide PneA2
SPV_1803	.	.	1796250	1796456	207	-	CDS	SPD_1803	spr1818	SP_2005	Hypothetical protein
SPV_1804	tRNA-Pro-2	.	1797044	1797117	74	-	tRNA	SPD_1804	sprt32	.	tRNA-Pro-UGG
SPV_1805	tRNA-Arg-4	.	1797133	1797206	74	-	tRNA	SPD_1805	sprt33	.	tRNA-Arg-ACG
SPV_1806	tRNA-Leu-4	.	1797216	1797301	86	-	tRNA	SPD_1806	sprt34	.	tRNA-Leu-UAA
SPV_1807	tRNA-Gly-3	.	1797309	1797380	72	-	tRNA	SPD_1807	sprt35	.	tRNA-Gly-GCC
SPV_1808	tRNA-Thr-3	.	1797403	1797475	73	-	tRNA	SPD_1808	sprt36	.	tRNA-Thr-UGU
SPV_1809	tRNA-Leu-5	.	1797494	1797575	82	-	tRNA	SPD_1809	sprt37	.	tRNA-Leu-UAG
SPV_1810	tRNA-Lys-3	.	1797581	1797653	73	-	tRNA	SPD_1810	sprt38	.	tRNA-Lys-UUU
SPV_1817	tRNA-Glu-3	.	1802970	1803041	72	-	tRNA	SPD_1817	sprt42	.	tRNA-Glu-UUC
SPV_1818	comX2	sigX	1803135	1803614	480	-	CDS	SPD_1818	spr1819	SP_2006	Competence-specific sigma factor ComX
SPV_1828	.	.	1813898	1814029	132	-	CDS	SPD_1828	spr1831	.	Hypothetical protein
SPV_1830	bguA	bgl2	1815438	1816847	1410	+	CDS	SPD_1830	spr1833	SP_2021	6-phospho-beta-glucosidase
SPV_1831	bguD	ptcC	1816865	1818160	1296	+	CDS	SPD_1831	spr1834	SP_2022	Cellobiose-specific PTS IIC component
SPV_1832	bguB	ptcB	1818165	1818473	309	+	CDS	SPD_1832	spr1835	SP_2023	Cellobiose-specific PTS IIB component
SPV_1833	bguC	ptcA	1818470	1818778	309	+	CDS	SPD_1833	spr1836	SP_2024	Cellobiose-specific PTS IIA component
SPV_1834	adhE	adh	1819686	1822337	2652	-	CDS	SPD_1834	spr1837	SP_2026	Bifunctional acetaldehyde dehydrogenase/alcohol dehydrogenase
SPV_1870	pcp2	pcp	1850677	1851272	596	-	pseudogene	SPD_1870	spr1871	.	Pyrrolidone-carboxylate peptidase, degenerate
SPV_1871	.	.	1851460	1851759	300	-	CDS	SPD_1871	.	SP_2061	Hypothetical protein
SPV_1872	.	marR	1851770	1852194	425	-	pseudogene	SPD_1872	spr1873	.	Transcriptional regulator, MarR family, degenerate
SPV_1874	.	.	1852514	1853656	1143	-	CDS	SPD_1874	spr1875	SP_2063	Surface immunogenic protein
SPV_1879	tRNA-Leu-6	.	1858731	1858814	84	-	tRNA	SPD_1879	sprt43	.	tRNA-Leu-CAA
SPV_1880	tRNA-Gln-2	.	1858824	1858895	72	-	tRNA	SPD_1880	sprt44	.	tRNA-Gln-UUG
SPV_1881	tRNA-His-1	.	1858906	1858979	74	-	tRNA	SPD_1881	sprt45	.	tRNA-His-GUG
SPV_1882	tRNA-Trp-1	.	1858993	1859064	72	-	tRNA	SPD_1882	sprt46	.	tRNA-Trp-CCA
SPV_1887	tRNA-Ile-2	.	1859494	1859567	74	-	tRNA	SPD_1887	sprt51	.	tRNA-Ile-GAU
SPV_1888	tRNA-Gly-4	.	1859602	1859672	71	-	tRNA	SPD_1888	sprt52	.	tRNA-Gly-UCC
SPV_1932	malP	.	1903725	1905983	2259	-	CDS	SPD_1932	spr1916	SP_2106	Maltodextrin phosphorylase
SPV_1933	malQ	malM	1906009	1907526	1518	-	CDS	SPD_1933	spr1917	SP_2107	4-alpha-glucanotransferase (amylomaltase)
SPV_1984	ybbK	.	1957263	1958162	900	-	CDS	SPD_1984	spr1962	SP_2156	Putative stomatin/prohibitin-family membrane protease subunit YbbK
SPV_2448	.	SN27, srn502, F66	1973363	1973461	99	+	CDS	.	.	.	Type I addiction module toxin, Fst family
SPV_2061	tRNA-Asn-2	.	2040997	2041070	74	-	tRNA	SPD_2061	sprt56	.	tRNA-Asn-GUU
SPV_2062	tRNA-Glu-5	.	2041076	2041147	72	-	tRNA	SPD_2062	sprt57	.	tRNA-Glu-UUC
SPV_2063	comE	.	2041199	2041951	753	-	CDS	SPD_2063	spr2041	SP_2235	Two-component system response regulator ComE
SPV_2064	comD	.	2041948	2043273	1326	-	CDS	SPD_2064	spr2042	SP_2236	Two-component system sensor histidine kinase ComD
SPV_2065	comC1	.	2043294	2043419	126	-	CDS	SPD_2065	spr2043	SP_2237	Competence-stimulating peptide precursor ComC
SPV_2068	htrA	degP, sphtrA	2044363	2045544	1182	+	CDS	SPD_2068	spr2045	SP_2239	Serine protease, DegP/HtrA
SPV_2069	parB	spo0J, spoJ	2045617	2046360	744	+	CDS	SPD_2069	spr2046	SP_2240	Chromosome partitioning protein ParB

## Sheet: Supp Table 5
Supplementary Table 5: Normalized Expression, TPM (Transcript per Million)
Locus Tag	A01	A02	A03	A04	A05	A06	A07	A08	A09	A10	B05	B06	B07	B08	B09	B10	B11	B12	C01	C02	C07	C08	D03	D04	D05	D06	D07	D08	D11	D12	E03	E04	E05	E06	F01	F02	F03	F04	F05	F06	F07	F08	F09
SPV_0001	104.24	122.23	122.136	106.351	101.609	44.8816	147.784	154.676	114.502	98.3397	214.001	107.38	40.6308	65.0971	219.741	191.287	212.188	195.708	142.988	160.589	85.9882	122.669	188.254	182.471	216.737	198.012	180.966	166.774	264.194	246.231	173.77	186.187	84.8366	83.1883	182.903	194.55	550.34	585.889	292.215	358.806	338.998	251.876	259.726
SPV_0002	119.319	126.606	125.489	102.402	126.417	77.7046	161.686	159.548	128.121	100.31	214.643	155.449	88.9145	99.879	237.343	202.15	238.006	232.874	170.248	195.435	86.5793	112.907	197.39	204.45	238.322	213.017	170.219	154.559	248.265	233.482	172.74	197.161	98.5544	97.7842	168.363	173.936	731.927	815.522	400.111	505.299	444.422	181.039	197.379
SPV_0003	54.7615	63.1738	63.3909	60.9723	47.412	29.3888	105.356	145.261	62.5966	96.3384	93.9013	79.7878	34.3989	53.8823	90.5492	62.7314	124.832	117.167	43.9849	48.7675	75.6425	133.435	85.7636	87.026	119.309	108.91	87.6167	83.9951	224.301	216.696	63.7218	54.3413	63.2895	70.7256	76.0335	87.0358	224.572	228.166	171.007	172.559	162.302	60.1872	84.8759
SPV_0004	182.563	219.668	216.161	226.263	107.567	92.5395	326.997	307.219	256.026	214.748	295.84	269.906	140.711	126.392	198.563	194.897	271.839	258.297	264.925	259.329	251.976	240.561	320.865	369.222	316.753	320.749	297.717	333.586	232.705	240.276	272.817	277.241	371.72	358.381	430.035	439.707	567	567.434	416.453	438.908	345.426	343.969	351.389
SPV_0005	57.0541	69.7511	70.5226	52.6561	52.2078	26.6014	92.6705	120.888	70.4429	104.252	108.069	66.3289	31.7316	56.8153	78.7341	67.959	122.892	113.347	76.5651	100.936	98.5129	162.752	134.138	139.7	211.285	164.921	151.345	134.397	259.157	234.256	116.531	92.792	127.408	142.382	127.226	118.263	73.7192	85.1613	121.225	144.44	122.315	151.748	160.452
SPV_0006	31.8059	45.2866	50.164	35.7118	39.5717	19.4565	50.5588	60.9355	52.9417	53.3422	87.989	45.2131	28.2903	52.324	59.4439	49.4942	79.2743	82.9571	43.5297	46.9162	60.4382	83.5958	79.8538	85.0091	121.278	116.37	101.162	98.9827	75.4594	64.6862	46.948	45.1803	87.0755	82.755	120.305	102.417	29.4401	31.3144	67.7427	80.1679	68.272	85.4873	97.0434
SPV_0007	94.0776	124.472	144.991	136.578	70.3356	38.0087	123.378	149.98	100.456	121.584	167.053	89.1562	23.3283	92.7203	105.259	106.098	146.938	161.635	90.7025	120.503	134.436	269.372	144.479	154.947	222.709	184.43	189.084	183.608	354.554	260.424	137.179	128.3	144.561	176.417	294.959	257.996	114.369	126.634	153.903	186.151	138.194	209.249	233.821
SPV_0008	150.779	195.107	199.957	173.68	77.5143	50.4747	188.626	207.426	107.944	150.815	206.634	102.881	45.121	133.01	151.928	132.894	206.677	262.117	123.285	159.783	168.644	298.691	201.07	207.496	305.049	240.968	244.601	271.258	322.399	273.415	206.276	191.364	215.864	244.09	393.019	370.345	185.849	196.846	216.783	225.916	183.035	274.008	284.613
SPV_0009	104.082	199.371	219.693	114.935	84.561	50.4747	208.425	173.671	145.593	125.253	237.425	106.254	48.6918	113.507	125.609	123.007	206.326	175.433	128.526	131.434	197.638	195.049	214.842	236.342	263.696	255.388	215.188	256.154	132.527	99.0037	150.74	146.308	244.247	255.302	508.688	467.872	234.581	265.688	302.015	371.383	267.48	428.699	416.852
SPV_0010	101.361	152.932	154.722	106.09	69.8956	32.8352	147.38	154.297	99.1629	105.547	187.507	113.287	54.4634	113.762	117.459	111.87	178.252	182.044	108.01	122.899	141.927	197.608	161.313	175.31	223.184	190.418	204.988	204.272	198.505	174.985	129.805	127.486	187.222	187.849	456.309	398.71	167.017	172.664	212.888	240.067	177.739	303.743	310.81
SPV_0011	84.2684	114.469	118.28	84.07	54.6523	26.7184	97.8039	100.603	70.251	84.1379	152.167	75.1148	42.9265	107.78	130.563	105.708	125.326	136.466	80.6673	86.4402	106.649	157.442	119.509	119.704	181.027	138.785	163.164	151.48	202.256	164.034	96.9227	86.632	138.543	143.194	509.507	449.274	83.8622	94.5971	129.538	154.096	125.421	171.139	195.725
SPV_0012	476.447	637.631	624.264	442.329	212.963	191.511	558.475	559.638	515.105	531.544	497.176	326.645	146.915	262.418	455.247	458.264	394.878	379.858	407.126	426.154	509.595	505.622	450.16	498.19	517.427	502	594.603	602.861	516.118	468.036	407.231	374.651	657.852	693.58	2158.41	2071.74	791.674	852.99	692.719	787.741	647.979	944.912	1028.74
SPV_0013	806.808	955.046	1021.19	1055.53	791.94	656.93	958.72	935.481	915.82	784.019	975.538	1055.59	767.055	643.69	910.721	915.724	698.954	744.026	770.921	792.068	846.373	760.582	847.163	931.821	814.702	827.726	1115.81	1160.63	673.688	680.048	605.498	631.194	1159.73	1112.44	2132.11	2230.22	1137.05	1139.06	892.016	925.466	669.931	941.352	923.17
SPV_0014	10.997	11.2731	10.7801	10.1195	31.9012	16.4164	28.2264	47.0144	36.6391	49.9453	9.39013	6.15862	1465.08	3633.49	95.0295	76.4539	70.4048	82.2406	7.0074	10.8965	18.5961	56.5328	18.1907	6.48511	712.121	641.338	511.011	491.585	39.866	29.0483	9.75844	9.13496	27.043	17.4604	11.8836	13.4224	10.2507	12.4586	91.1427	26.8939	717.273	1267.77	1113.16
SPV_0015	308.675	249.288	218.93	334.093	59.1878	29.5164	253.423	346.167	370.183	512.008	332.828	440.396	974.058	2275.33	371.739	274.519	268.491	286.123	83.5048	76.8258	137.602	353.92	191.981	124.403	680.092	807.49	733.865	706.789	92.6692	71.8808	149.449	65.0866	265.308	254.023	13.5055	16.6264	9.17134	14.0242	83.1736	28.9208	516.671	963.462	715.369
SPV_0017	1242.75	1114.62	1282.79	1840.49	751.223	427.26	881.896	1242.96	964.758	1183.88	1316.88	1235.65	915.592	626.519	791.142	722.463	601.284	568.998	905.97	839.152	1195.87	1229.49	727.305	593.382	463.994	748.09	1828.71	2041.93	721.212	541.513	1389.14	1180.66	1645.99	1642.92	0.946199	1.63648	0.275784	1.36141	1.67531	0.975202	0.736415	4.7626	1.90257
SPV_0020	3298.08	3763.5	3252.66	3668.73	2874.76	2253.93	2084	2618.84	5583.9	5288.93	1911.02	2506.2	3043.1	3868.66	1613.08	1662.11	2537.11	2185.27	1553.37	1349.86	3493.8	2856.83	1473.36	1272.82	1580.52	1597.38	2476.3	2287.93	1371.27	1305.98	3340.94	3487.33	2226.06	2093.81	10.52	11.6902	1.63234	1.07536	3.44306	1.12236	10.3026	16.7998	9.69712
SPV_2070	214.349	210.692	190.93	153.89	126.228	84.6795	156.182	203.939	132.574	166.531	163.703	197.042	119.915	127.15	236.484	212.064	174.289	179.555	170.89	183.595	157.31	213.814	221.617	181.407	250.698	221.665	281.706	247.421	528.909	524.552	246.784	233.124	188.252	192.239	233.897	229.69	321.589	319.228	269.886	275.431	245.656	222.312	245.482
SPV_2073	0	0.311372	0	0.441162	19.4858	2.90609	11.3162	20.2387	28.18	19.1324	1.52375	1.89354	0.242965	0.875855	2.38771	3.04717	0.525274	0	1.70565	1.60745	12.5841	22.1197	2.53015	1.62945	12.6306	13.1601	6.39142	6.69079	0.410739	1.11153	1.84744	0.741173	6.88168	5.16455	0.0574207	0.150405	0.163345	0.466306	0.103362	1.49214	0.356868	0.213701	0.28172
SPV_2076	0	0	0.311115	1.17691	10.0839	3.10109	6.61277	18.9152	22.6835	19.9058	1.82925	0	1.16671	1.40194	1.91094	0.696778	0	0	1.09206	1.54378	7.81047	17.2913	2.24993	0.326021	9.10884	6.8195	8.86636	2.58508	0.657449	0.197686	0.422443	0	3.35244	5.51109	0.0459552	0.133747	0.418332	0.0574148	0.496337	0.770451	0.063469	0	0.150312
SPV_0023	18.4324	22.6697	29.1109	6.72973	28.0383	9.06775	24.6605	42.3824	34.5616	33.8289	17.4332	15.7556	4486	5922.47	340.228	324.175	145.324	138.178	3.54805	6.68753	28.8483	62.0637	16.3742	14.8292	1270.38	1463.69	409.493	379.625	41.0115	22.0941	8.23497	3.08353	31.1197	20.591	66.471	64.3811	64.4911	64.6913	278.309	123.556	2076.01	4709.66	4916.16
SPV_0024	293.277	325.725	348.937	356.597	289.189	226.566	651.059	623.084	322.005	300.097	599.584	638.735	7228.18	8240.09	942.752	943.611	663.671	676.296	252.33	240.663	443.618	379.435	469.599	499.504	1725.15	2173.32	999.111	1060.49	270.983	281.438	313.778	333.368	507.896	510.965	307.095	315.679	990.481	902.601	741.814	622.709	1722.64	2180.43	2037.95
SPV_2078	85.1876	109.703	132.604	51.9932	148.836	85.6246	249.113	205.627	128.163	134.974	163.142	147.728	2401.68	1554.18	286.853	268.801	189.643	157.702	123.16	129.677	172.013	99.9051	146.062	190.686	515.625	975.004	377.692	400.4	68.5207	49.2019	62.4277	109.804	262.732	113.59	498.185	358.597	1119.84	1334.45	908.893	880.523	2171.46	2520.32	2193.45
SPV_0025	41.3563	35.1785	37.367	36.8684	59.265	39.032	74.7407	94.1504	73.4412	91.367	56.9829	49.2025	25.8503	38.4434	51.8771	35.3094	39.84	49.0908	48.5128	57.5728	74.6685	133.739	61.8943	44.0923	74.2759	93.6506	73.4628	62.0971	117.905	130.882	60.33	57.5815	51.2703	36.9496	27.3708	28.8887	19.6332	19.9698	14.9823	17.0115	14.6613	12.1338	18.1029
SPV_0026	46.3032	40.3964	61.7809	40.0645	61.775	53.4122	49.5201	94.2785	81.3615	88.9449	29.6531	32.755	3.15215	9.46922	25.1691	21.1784	32.37	31.7327	67.4923	60.4781	93.2929	164.176	34.649	36.3342	52.2209	134.5	64.4935	68.8447	70.6065	85.7229	53.9282	40.8669	60.1675	33.5016	30.6364	28.5107	9.00652	16.2877	12.6052	14.3628	13.5039	8.17884	10.3557
SPV_0027	125.036	131.811	114.06	114.298	69.6264	37.915	114.182	136.04	71.985	103.918	77.1937	78.1436	261.146	333.248	168.021	162.406	74.0719	71.756	61.5515	68.8951	84.4079	128.059	84.1772	58.8013	72.8967	83.8902	117.333	118.355	80.268	77.7547	72.2359	64.8088	105.426	91.7521	178.474	175.372	46.5036	40.8638	39.7329	36.6103	82.1344	47.5519	49.2677
SPV_0028	137.33	140.095	139.7	158.247	92.1634	49.8537	122.436	152.529	69.0795	99.3096	92.0502	96.7535	300.098	365.763	217.549	209.223	89.5686	88.0327	69.7726	72.9983	85.7693	131.257	97.6132	70.1823	87.9255	84.7357	143.306	130.866	111.408	103.116	72.4013	61.7183	112.437	101.145	197.981	200.094	76.5457	62.9073	51.2678	48.9908	143.933	62.1177	60.0271
SPV_0029	136.719	143.054	152.422	195.393	112.662	65.4151	162.664	157.31	80.1777	96.3394	97.247	95.101	314.107	314.987	431.292	360.738	97.597	103.514	77.3643	79.5609	94.5328	115.257	87.2762	79.4253	75.8498	90.321	147.25	116.265	57.5577	57.0788	61.7082	66.9752	116.48	88.869	155.881	173.603	59.2649	49.684	46.0754	37.4643	149.051	57.8241	44.9397
SPV_0030	148.272	191.652	188.376	182.845	125.748	79.1152	184.22	168.352	128.198	113.642	395.404	380.53	411.78	390.466	643.526	591.463	456.56	481.216	168.684	172.816	165.384	131.691	258.174	250.936	259.832	285.397	260.542	251.355	132.15	134.735	117.702	119.782	141.978	113.544	247.272	258.299	608.009	574.332	478.201	436.144	593.892	522.775	535.843
SPV_2079	93.2541	125.164	124.79	79.8953	87.799	40.508	116.565	118.298	78.4611	70.1808	216.428	256.4	228.869	226.73	346.836	354.622	258.3	276.528	82.909	85.5142	122.978	109.788	145.255	149.789	184.422	159.138	209.975	193.465	89.8826	88.0691	58.3349	61.4046	98.2128	92.4214	298.457	282.916	556.995	551.592	482.002	501.839	560.136	480.129	522.365
SPV_0033	228.918	246.775	269.571	277.496	222.427	175.7	456.019	438.066	340.032	288.777	766.231	860.461	570.972	364.955	427.002	444.054	585.132	606.491	498.545	466.487	345.863	293.805	311.519	316.529	239.319	293.445	255.951	290.521	199.151	206.791	367.981	388.872	327.337	285.311	500.765	473.567	409.841	389.089	490.074	446.166	407.451	782.483	821.407
SPV_0034	1.62104	1.75771	1.402	3.07331	17.6879	2.53366	12.8053	19.5372	28.7218	23.7487	3.02491	3.16715	14.5811	28.5667	20.7422	35.0853	5.76565	7.82902	5.20794	6.71887	16.8719	38.77	5.34869	2.41455	16.6106	19.7439	10.8685	9.38311	6.18303	3.77098	2.42347	2.63589	9.85134	8.3251	1.56741	2.57521	1.06552	2.1072	1.77534	3.135	7.66369	5.63875	4.24438
SPV_2081	167.166	135.331	136.974	98.194	157.199	175.849	127.329	148.481	153.598	155.407	68.0959	74.3645	582.25	536.147	489.889	564.06	168.048	114.861	103.928	106.617	148.945	137.712	137.398	101.925	99.1564	105.872	97.4985	105.318	195.304	193.689	134.793	136.221	112.725	91.5012	94.3863	90.6508	57.5297	63.3595	71.6526	57.8416	205.486	366.931	378.782
SPV_2082	22.7774	22.4109	23.4562	24.5107	39.1671	21.4932	44.0338	59.54	44.4277	45.9018	23.0888	21.1775	1214.12	1284.49	1376.45	1236.05	145.256	149.642	19.0146	27.4886	27.1013	46.8794	23.8346	20.5018	60.3904	67.1188	85.0097	62.3029	30.4519	27.269	23.2803	22.4614	30.5485	20.4957	21.7052	20.7825	39.5131	35.154	42.6453	28.08	316.08	111.785	78.261
SPV_0038	308.138	305.662	323.359	351.138	349.081	260.695	381.643	363.713	274.781	274.667	231.975	249.404	208.967	148.245	146.261	151.913	200.282	216.781	307.255	330.523	260.289	276.249	279.96	262.695	223.273	231.036	244.944	236.22	246.633	253.355	254.767	271.517	260.283	250.877	223.17	230.119	302.897	262.832	218.952	200.691	132.234	149.233	146.396
SPV_0039	775.731	655.381	636.635	721.666	1016.82	1549.92	372.41	447.651	609.804	705.987	123.915	186.135	98.9977	76.8952	100.111	124.943	134.21	137.364	557.136	544.96	339.366	363.848	387.731	336.32	405.878	438.837	314.617	261.246	509.934	548.264	494.606	436.309	332.733	359.925	125.158	134.191	480.415	452.874	196.476	187.618	190.888	147.929	148.612
SPV_0040	591.249	512.219	595.721	690.269	543.541	403.169	1088.39	985.85	511.695	375.053	905.391	778.085	470.359	447.03	304.764	310.979	513.054	538.609	807.119	795.451	484.907	347.171	409.893	426.986	246.366	225.946	339.372	334.817	267.388	272.818	574.374	640.26	348.026	381.121	401.092	431.956	333.617	405.625	275.321	278.515	174.003	182.99	161.876
SPV_0041	195.917	202.117	219.943	244.013	219.713	177.557	339.909	320.741	229.246	213.973	339.891	251.465	121.317	101.86	217.192	210.297	300.571	296.714	292.658	335.006	176.391	214.199	298.632	290.645	320.205	305.427	213.177	221.946	263.156	245.787	274.07	290.445	228.699	228.226	80.6427	105.33	335.351	268.982	146.905	152.145	131.175	78.2776	79.4945
SPV_0042	188.551	204.327	204.697	206.679	183.992	118.618	290.01	262.906	199.877	169.847	271.717	162.246	88.0885	93.9012	178.06	156.015	236.96	232.13	259.465	282.248	171.607	176.438	283.064	271.028	304.329	280.175	224.232	229.183	230.071	220.252	234.658	268.006	217.849	194.427	95.6373	115.643	324.654	287.459	156.097	179.052	134.874	76.2762	69.8342
SPV_0043	193.751	221.062	241.778	319.048	183.883	143.078	318.944	279.59	187.54	152.297	297.591	119.706	74.3057	115.812	180.186	155.715	205.76	229.447	273.86	318.585	194.317	209.269	280.914	309.283	315.124	278.362	278.746	293.923	212.792	205.594	269.856	284.536	235.893	235.788	82.8798	109.652	225.846	182.207	109.787	108.517	84.3557	42.2267	38.883
SPV_0044	201.725	261.256	271.5	260.558	193.229	132.658	366.135	349.129	223.069	277.46	264.449	101.729	63.986	132.245	177.954	141.237	250.66	269.05	246.517	310.893	229.957	311.046	303.055	302.96	424.308	377.994	297.741	329.078	274.319	271.911	256.055	270.535	307.622	270.661	128.961	141.574	335.709	288.381	164.762	198.358	144.233	61.3218	74.1922
SPV_0045	164.313	197.447	244.257	228.515	156.855	70.3297	276.872	251.048	173.686	165.963	240.439	72.1726	35.6029	110.335	123.111	100.635	194.31	176.28	240.034	255.258	185.392	247.294	268.489	289.326	300.077	265.738	256.041	262.728	281.81	281.396	219.931	240.594	219.355	218.872	154.821	169.108	337.082	311.292	180.645	195.583	151.482	75.673	66.9161
SPV_0046	287.081	346.054	322.73	357.78	190.735	166.425	386.991	404.974	217.97	273.918	245.526	91.6006	60.1501	182.563	151.601	127.278	211.316	241.224	238.434	323.85	265.282	438.045	251.192	300.374	460.33	373.81	387.392	403.765	512.81	437.809	292.612	240.831	249.677	255.806	162.253	184.75	303.465	286.615	156.622	187.682	235.555	373.256	369.666
SPV_0047	184.427	244.575	197.731	151.9	189.172	111.812	294.827	307.716	148.5	216.469	131.164	66.6798	51.335	108.52	95.7594	81.7552	175.723	121.894	223.569	259.126	241.165	217.778	215.593	225.534	268.279	294.872	303.427	299.705	163.924	155.118	132.694	154.424	164.287	169.236	227.029	213.163	333.556	349.605	185.549	278.544	419.128	922.94	957.334
SPV_2084	2143.79	1708.22	1745.19	1472.37	2419.5	4378.86	3003.12	3607.01	1993.27	2560.85	2387	2608.14	2296.11	2905.06	1322.15	1719.97	2645.9	2449.09	2131.06	2044.35	2025.18	1741.18	1591.73	1565.4	2047.53	1965.34	1771.17	1601.75	1642.45	1516.59	1670.09	1509.25	1209.51	1257.69	507.842	479.802	656.991	836.776	441.63	542.119	986.489	2655.85	2614.04
SPV_2085	2.9827	2.32979	3.13124	2.47938	22.3607	6.87836	11.8362	26.7593	30.5454	29.1654	3.54903	2.53185	0.889717	1.65088	3.29429	1.33778	2.24976	3.3082	4.17795	6.14842	17.1391	31.5003	6.80247	3.82155	14.9606	20.3487	10.0291	9.62043	3.62204	3.62447	4.33196	4.10474	9.89577	6.34024	2.091	2.07657	0.816491	0.828027	0.96217	0.798159	0.967675	1.22167	2.21273
SPV_0048	4.90296	5.84892	5.53523	6.13785	17.0678	4.15457	14.2863	21.7614	31.37	30.82	7.06702	3.65733	3.17572	3.5054	6.22024	3.6719	4.88981	7.41041	4.97404	5.61907	23.0731	37.1426	8.54897	7.09094	15.1621	17.5317	11.2709	10.1536	7.96711	8.17227	7.84185	5.72035	10.1749	7.26879	4.73443	4.14513	1.83494	2.48356	2.75111	3.52611	2.72699	3.15333	4.40035
SPV_2086	10.4734	11.65	9.12604	15.1037	93.2961	61.828	113.855	113.6	69.3107	71.5844	37.4487	40.7488	3092.22	3235.05	125.246	105.809	114.066	135.997	25.0264	49.0578	77.2483	88.7618	41.5237	19.1266	477.362	531.309	293.315	261.224	33.3874	27.9067	15.6213	13.0499	65.8515	17.6814	14.3581	16.9435	34.7041	29.1393	81.3703	31.7105	406.314	664.236	614.984
SPV_0049	10.5629	11.6519	11.5664	13.2946	35.3769	20.3975	52.9101	67.5859	41.942	45.4318	21.1431	21.0193	8117.3	7177.7	295.583	274.187	237.741	237.008	16.0838	20.0142	40.3818	60.8228	30.5417	17.8546	952.011	988.381	789.221	752.296	37.6974	26.4015	15.4033	17.7695	33.2131	21.0798	9.66284	10.5567	25.4784	21.0867	89.5278	32.8242	549.816	653.8	574.111
SPV_0050	15.9998	11.3708	14.1961	13.9625	39.0573	21.579	52.8698	71.4284	41.4611	60.3201	25.4577	22.2431	10107.6	10220.7	393.143	351.241	246.3	281.41	11.897	18.3149	33.7632	63.9085	32.4759	21.273	1066.71	1091.04	1034.4	925.113	52.0485	28.9102	17.1074	18.0669	33.435	24.2039	9.57768	10.7166	19.6013	15.9219	64.9762	25.1273	528.091	353.859	340.481
SPV_0051	54.1603	38.2682	47.0996	20.6843	27.137	7.08258	25.2653	39.157	41.9672	44.4082	12.7324	11.8667	21.9938	23.1755	18.2889	12.4278	10.2414	5.37843	74.8248	63.1291	70.1015	66.6251	9.91834	4.68034	29.3813	46.1483	22.3515	16.2261	20.5926	30.2717	60.6457	42.3202	14.3063	10.489	16.0734	14.7554	24.4999	20.5062	177.544	184.443	135.873	737.512	652.394
SPV_0052	116.005	77.2476	98.498	59.6169	24.1152	11.1509	26.9748	44.7147	35.2169	35.4407	15.8266	12.7776	17.6168	15.4517	19.0345	15.7817	8.2706	9.12976	164.296	139.097	100.583	56.7651	7.83616	2.42547	22.9928	32.896	13.9818	9.4023	37.988	38.8267	125.817	111.699	12.51	6.77645	67.2192	69.9438	22.2481	16.5495	306.46	281.122	190.002	584.11	520.152
SPV_0053	139.048	90.6092	114.749	63.7054	20.022	9.01852	37.9866	56.894	29.6622	28.9789	19.6523	10.9978	17.9299	19.1511	12.2364	12.7902	8.61406	9.50002	169.168	149.817	105.422	61.512	6.56321	1.53092	22.2401	30.0174	12.3253	9.34068	47.852	50.001	153.737	130.536	13.1526	6.54322	125.534	138.376	16.6806	13.6213	346.312	334.184	193.039	505.512	474.509
SPV_0054	133.268	84.3685	109.265	62.8596	44.6225	33.2617	71.6306	105.912	47.1781	77.911	23.2229	20.5319	23.4177	20.4009	25.7463	13.6359	12.2772	14.2689	162.506	139.903	110.708	85.2788	17.5672	2.60116	34.2471	73.3215	18.9599	11.619	37.4109	44.7578	140.224	102.69	29.5111	11.3037	132.708	157.77	15.2084	11.8238	313.554	314.705	171.761	468.977	443.884
SPV_0055	199.133	132.139	165.058	99.7174	29.6325	16.1813	52.1428	75.304	36.1813	46.6432	20.8096	20.8018	24.5706	15.0259	14.822	13.7569	7.82572	11.3912	256.579	219.744	184.584	84.535	9.98431	1.74714	28.4487	38.7255	16.2871	9.7911	73.8028	71.4812	215.067	179.018	17.2902	10.4923	183.732	201.142	15.1176	12.0645	379.735	385.176	208.016	569.359	568.482
SPV_0056	66.9785	61.0263	53.0786	12.0829	19.8276	6.08665	51.7431	74.0545	21.4146	36.6812	21.5421	15.8637	21.8425	21.4487	15.8683	14.3072	15.9946	15.4308	93.1572	83.2873	75.2223	52.0139	12.0479	8.76167	27.1026	46.7672	13.1805	11.3743	49.2339	54.7986	77.94	64.303	20.6317	6.44851	308.909	293.529	49.3279	51.6123	626.355	767.127	396.221	1112.92	1248.04
SPV_0057	239.44	142.573	188.335	115.631	20.9969	8.63818	58.8069	93.6114	36.5211	24.1698	34.1515	30.3534	30.874	22.501	23.4782	17.4681	22.3328	22.6311	304.143	256.99	197.688	83.3883	14.5937	11.1896	28.7324	36.8762	16.1031	16.459	86.9888	92.6289	238.077	209.785	17.7873	12.6785	195.64	234.647	39.8275	30.6324	387.17	380.307	207.456	549.423	537.204
SPV_0058	44.0037	28.5622	35.6587	25.9453	32.0256	20.7967	37.2304	48.5662	39.6756	41.1994	37.1739	28.826	10.2426	8.43308	38.6788	33.1342	21.3237	24.5219	56.3255	49.4432	52.0281	49.717	17.265	8.42751	40.9589	54.9909	15.0799	10.6269	24.6905	25.7433	55.6301	43.1072	22.5018	8.9037	49.4445	55.2908	97.7441	78.3518	171.714	177.627	138.867	254.753	233.239
SPV_0059	56.5787	31.078	46.638	42.2532	24.9626	10.987	29.88	45.6014	33.8299	30.3801	32.8367	18.7722	7.83848	10.5962	38.2149	24.1379	23.8307	21.0254	78.586	74.5475	47.3823	47.6093	14.2658	9.85665	38.2018	41.3304	15.7513	9.88568	20.912	22.9106	69.7127	54.5482	13.9765	12.5831	80.4098	96.7431	95.2843	76.8467	196.597	188.796	144.515	209.869	167.006
SPV_0060	89.6763	55.14	72.7889	53.6429	26.0607	11.48	45.4932	60.464	38.2404	36.2781	40.1574	28.2107	18.9764	17.7938	26.8144	28.6929	26.56	24.991	105.496	99.567	77.2193	58.1527	16.2034	12.8277	35.3416	42.0594	18.0184	14.27	49.1401	50.3491	103.959	80.7256	19.9468	15.5441	115.288	127.755	86.598	71.0104	217.539	205.496	156.934	199.026	179.291
SPV_0061	233.645	176.229	206.567	165.981	170.436	147.669	431.699	489.015	163.075	264.766	265.642	255.216	147.626	147.72	226.522	213.666	250.442	327.905	242.308	252.34	198.247	258.054	180.742	182.112	140.156	230.922	133.901	119.979	291.307	279.868	290.756	260.827	158.937	127.957	526.003	526.924	357.647	350.418	558.34	595.329	393.499	530.516	554.536
SPV_0062	263.057	205.502	239.227	244.617	160.75	114.521	393.446	379.206	140.765	133.909	323.775	299.794	213.929	165.428	223.715	208.495	295.94	298.908	369.24	372.261	231.196	183.088	181.522	183.359	149.813	154.4	125.866	125.827	185.581	187.255	350.973	338.113	137.742	141.533	421.156	473.812	360.929	307.758	581.29	556.456	368.23	474.29	432.808
SPV_0063	15.434	15.7637	16.299	20.4664	26.8086	14.6095	21.9192	33.6606	33.4757	30.531	19.8339	11.9287	5.89938	9.64663	14.6433	11.169	12.8856	12.0518	18.4445	17.3825	29.5396	46.5104	23.0817	18.8644	31.0607	30.6669	20.2652	19.1738	27.6572	28.6892	24.5097	23.6549	20.4715	15.5672	10.604	10.9349	9.25704	9.17635	7.77749	7.77743	18.3822	59.4094	63.8905
SPV_0064	1194.54	1130.97	1150.52	1154.5	850.635	581.234	2043.28	2143.57	912.928	869.276	1901.5	1567.57	818.83	942.91	1362.65	1297.16	1614.32	1553.54	1566.27	1665.47	1182.73	1627.85	1798.02	1776.42	1986.42	1649.71	1281.85	1246.74	2252.48	2213.38	2202.47	2212.04	1221.3	1356.33	1982.64	2028.06	3142.1	3326.66	2105.88	2519.36	1539.34	2230.4	2233.03
SPV_0065	3.76663	3.7561	3.77827	3.60866	27.8333	16.56	23.9213	36.1786	30.541	33.6303	10.451	8.35363	6.49822	5.39343	5.51373	3.24072	6.80712	7.80895	4.18563	7.97791	22.0579	38.1542	6.87295	3.90314	18.9056	26.7054	10.3388	5.91619	5.20958	4.83557	5.63967	3.26978	12.1548	8.6627	12.2781	11.5565	2.73384	2.3341	2.04627	2.10357	1.85863	3.447	4.79013
SPV_0066	1.65357	3.94225	2.10932	4.10364	28.0134	10.5125	24.1341	36.6408	25.5898	31.4739	13.9769	14.0256	7.78456	6.33663	8.63729	6.74866	8.95774	7.18477	4.93603	6.3132	17.7841	36.1534	9.9758	4.52603	25.2478	28.6708	10.2757	6.55754	2.75935	3.5741	3.54604	4.21319	14.8435	6.89463	10.9792	10.5706	4.76083	4.67118	3.39715	3.23363	2.95071	3.68851	3.00875
SPV_0067	3.08054	2.24499	2.16819	2.00049	26.3884	11.4648	21.2098	39.4689	30.4024	29.4109	15.4429	10.8189	11.5022	8.26101	6.82117	3.78998	7.57444	5.88421	4.73347	5.94791	15.3723	28.4956	9.9944	4.0454	16.0872	24.6773	9.66081	7.15604	3.0173	3.09141	4.38017	3.93227	11.0169	8.78215	7.31926	6.82022	5.44859	4.57709	4.00459	3.23471	2.15767	2.86062	1.94177
SPV_0068	2.67676	3.71538	2.99448	5.77493	22.2176	6.58412	26.1537	37.3391	27.2604	27.6457	15.5351	12.9655	10.4222	12.3471	6.6719	5.78599	9.20324	10.7331	5.9769	7.5751	19.6279	23.7444	8.09608	7.44496	18.5324	27.7423	9.52499	6.34231	3.97047	3.88007	4.943	5.26156	15.7269	8.06064	10.2601	9.87448	8.28974	8.67935	5.79514	5.67075	3.66534	3.64093	5.73026
SPV_0069	2.50568	2.49052	4.8053	5.13257	26.8463	4.93064	31.6076	54.1244	33.1643	37.0985	19.3897	22.0299	13.4269	13.5865	8.68097	3.79836	12.2223	15.7259	5.45709	9.3507	23.9031	43.0904	14.7181	7.109	25.4332	36.0739	11.9801	8.38816	2.98664	3.95139	6.90863	3.77255	16.2447	8.76246	8.22531	8.40895	9.31189	6.83355	5.89241	4.40998	4.15189	3.97799	6.14548
SPV_0070	2.39157	3.61733	3.12021	2.98191	24.5097	8.59377	29.6696	47.8561	36.1957	33.4077	15.9318	17.5984	11.9063	9.37347	8.32168	5.5169	11.7608	8.70134	5.90855	8.42044	14.9721	28.7723	9.26347	7.8301	23.9232	25.9976	9.2402	7.30999	2.77627	5.11307	6.46661	4.85319	15.7577	10.1816	8.62351	9.27663	9.06726	7.90996	5.93847	6.44591	3.16595	3.46668	2.30091
SPV_0071	1.87047	2.51407	2.30788	1.95562	22.4064	10.582	25.4229	43.3525	30.946	32.2588	14.836	17.6871	15.4631	15.5302	11.0569	10.5443	8.98128	10.0273	6.64285	12.2154	13.9053	31.2731	13.3522	6.28801	20.3041	26.8003	9.57905	6.46519	4.29178	6.21778	5.13932	4.40027	15.6318	9.19842	5.50896	6.2069	2.56017	2.28288	2.23859	1.80603	3.25808	2.23295	2.05165
SPV_2087	0	0	0	1.27189	12.6718	2.0946	8.54464	15.2725	18.3151	20.6849	1.64739	2.72958	0	0	7.74434	0	0	0	1.47524	5.56121	9.99567	25.8054	3.24201	1.76166	7.20288	10.6453	7.37069	2.99325	0	2.1364	0	0	5.17569	1.8612	0.12416	0	0	0	0	0	0	0	0
SPV_0072	6.52858	8.07928	7.28482	9.15759	45.1116	27.6487	39.7714	65.4761	53.5366	76.488	15.5953	13.8299	8.68593	9.09045	14.8003	10.2911	14.5381	13.955	31.6685	31.5135	41.3154	70.3569	52.9528	39.931	116.367	125.888	39.1465	33.2583	138.312	135.02	15.37	17.3083	27.2587	21.8381	2.81429	2.85227	31.345	25.7914	13.6363	14.571	9.94571	7.24544	7.68892
SPV_0073	39.0378	43.434	36.398	45.5217	72.7891	59.2332	77.2269	101.744	103.961	123.692	63.3288	45.8316	12.9996	23.4308	43.3443	48.2451	60.2233	59.0376	92.5628	103.206	76.556	151.377	118.182	109.756	186.186	222.886	84.6772	84.6463	217.407	229.861	88.2546	68.6892	64.7965	61.6793	29.4605	34.7436	117.11	119.605	72.4463	90.8727	56.2965	54.3107	69.6234
SPV_2088	1.6343	0.387642	1.12923	0.610249	18.9693	2.00997	10.4356	20.5176	25.4758	23.1573	1.26466	2.09544	0.806611	2.90772	3.96343	0	2.61576	0	1.81201	3.73556	17.2354	26.4706	5.44428	1.35239	12.6717	22.6621	7.78017	3.38166	2.0454	1.49246	3.50472	0.0738179	10.7609	7.144	0.682929	0.457713	0.470158	0.535872	0.446091	0.639189	0.210623	0.0709458	0.519076
SPV_2089	0.817148	0.258428	0.806594	0	12.8894	6.83389	8.49756	21.194	21.6309	22.231	3.16166	1.04772	0	0	3.96343	0.361292	0.87192	0.854753	3.96378	2.13461	11.5102	18.2732	5.28873	0	13.1325	16.973	5.65831	3.82975	1.7045	0.820031	0.219045	0.615149	5.13213	2.5004	0.190629	0.443843	0.108456	0.0595413	0.308832	0	0.0658197	0.283783	0.155879
SPV_2090	0	0.63961	0.798528	0	11.4363	5.9696	11.4382	12.8348	32.1219	25.5458	3.13004	0	0	0	2.45237	0.894198	0	2.11551	1.40148	3.96236	13.7163	29.5873	3.07991	0.836788	11.4046	17.1144	2.91756	5.21324	0.843726	0	0.542136	0	8.19485	7.95663	0.117952	0	0.134215	0	0	0	0.162904	0	0
SPV_0074	97.3944	80.8668	89.3099	101.97	159.376	123.294	339.976	358.017	199.24	232.211	366.277	341.68	157.517	129.069	276.205	272.117	506.749	494.45	274.36	302.486	144.321	162.44	459.208	383.676	319.686	336.065	164.94	162.214	336.167	345.267	258.014	268.914	178.423	154.487	67.7182	78.102	596.124	475.705	347.655	349.745	348.678	184.46	194.867
SPV_2091	4.2273	2.50827	4.69722	0.578085	23.5099	6.24272	21.6812	27.4247	29.1197	30.7834	34.9828	33.5578	18.0064	3.76293	13.464	20.3386	29.1457	24.0588	13.1904	23.4737	10.7082	25.9042	18.9626	7.5475	22.8628	28.2678	8.23783	7.24836	2.64698	5.73057	6.80327	5.97056	15.3163	3.92458	9.42319	8.82255	20.8954	17.3012	32.7193	27.0862	27.3474	25.1281	31.3421
SPV_0076	494.619	518.501	522.897	504.961	482.365	315.351	445.367	435.364	418.691	358.154	458.211	454.244	280.619	202.131	293.645	324.011	463.97	481.509	452.069	475.139	346.485	288.706	568.544	545.404	420.878	381.963	498.168	490.992	382.024	384.164	417.02	459.131	472.985	478.013	474.971	492.467	823.069	729.494	531.64	550.551	439.578	299.772	299.011
SPV_0077	851.976	765.4	810.11	930.712	812.741	604.31	613.293	629.825	614.827	680.749	614.165	709.483	453.048	350.105	429.939	448.066	668.98	690.496	584.707	673.72	557.111	649.397	853.426	769.619	587.284	571.112	778.648	752.824	825.331	868.604	638.646	667.428	630.708	602.76	702.62	723.731	824.091	752.782	550.523	525.122	403.635	264.209	255.601
SPV_2092	203.199	235.392	226.132	269.032	146.021	114.109	158.473	153.287	157.925	143.911	156.595	143.194	101.055	73.0275	114.299	110.997	155.834	144.03	152.964	167.689	136.696	132.962	174.982	164.988	125.82	136.769	194.022	180.961	127.231	126.444	165.679	189.166	174.92	167.53	237.156	240.214	168.691	147.313	128.471	116.923	104.893	113.911	118.403
SPV_0080	15.6993	19.2759	20.3704	22.8417	29.1702	13.5081	16.1742	26.7041	30.7611	29.2317	4.24009	4.1837	2.37011	2.77495	8.13725	5.44413	5.78095	3.73515	9.21521	9.97124	16.8944	26.763	11.9305	6.80129	17.671	23.8233	19.93	16.3892	8.16757	8.46429	8.77979	7.64723	16.8637	11.3032	27.9242	26.5097	4.60048	4.07328	3.80047	3.64798	3.73414	3.74701	2.95956
SPV_0081	192.609	184.91	177.732	185.03	185.998	157.481	228.162	255.403	161.184	189.815	87.3188	101.498	61.3474	34.799	42.1008	38.9916	50.3842	51.9345	172.027	174.593	139.835	169.288	103.765	98.7626	92.3133	102.9	116.001	99.1797	145.135	141.635	103.867	89.7814	131.61	125.819	154.38	145.128	202.716	183.833	120.504	108.075	99.1127	125.446	111.236
SPV_0082	260.728	274.577	267.223	267.821	266.418	186.855	361.11	356.506	207.359	236.629	126.807	159.576	108.975	79.9623	55.0561	45.6525	61.4815	78.8346	210.342	215.54	202.363	221.333	129.426	123.349	127.952	139.407	134.457	129.352	134.419	137.271	132.584	136.634	173.283	163.314	174.407	183.375	251.62	218.612	148.633	134.774	108.046	132.939	133.854
SPV_0083	2138.04	1810.35	1892.36	2137.49	877.372	806.872	3378.2	3657.64	1759.1	1922.16	5743.94	8363.52	5329.5	4082.78	4673.45	4949.3	4835.19	5271.78	1512.5	1486.53	3316.32	3265.21	3514.26	3348.63	2836.61	2435.68	3135.41	3177.75	3423.21	3463.41	2044.81	1883.12	3861.06	4178.7	3487.23	3857.23	1567.31	1418.49	3342.23	2950.96	2630.19	3290.88	3315.61
SPV_2093	55.8399	58.4452	56.0107	62.2087	81.5986	54.7045	77.2817	98.9253	88.6711	97.8579	59.4072	88.3589	49.9564	52.6938	71.8421	59.981	79.5169	91.7631	67.3565	72.2448	85.8099	126.934	95.0908	93.431	146.326	154.51	106.48	89.7481	121.782	114.957	91.0935	75.7221	66.9255	77.7023	86.1303	74.8244	181.082	186.252	160.66	186.749	90.8761	86.2527	89.6311
SPV_2094	2.92814	1.94664	1.38874	0.525345	16.7488	3.46064	9.94623	24.2624	25.0225	32.4662	6.80444	4.50975	3.47193	3.12896	6.3975	2.33269	6.56783	3.67916	4.26537	2.29702	16.5146	24.6842	8.36931	3.15069	15.3714	18.9409	12.6851	7.41805	2.20102	1.76485	2.59282	3.30977	10.9241	5.88867	7.70994	9.08421	2.39252	3.6098	9.9448	11.7497	5.05285	8.98262	6.26337
SPV_0086	268.031	244.669	231.481	241.659	286.426	144.094	392.045	464.644	268.298	310.796	289.979	355.881	298.307	240.438	196.754	191.996	406.796	453.255	310.259	274.481	397.299	641.689	376.138	412.239	698.431	629.139	457.689	462.382	527.571	562.216	351.204	322.349	330.808	401.185	267.628	275.291	671.938	616.832	438.038	458.642	269.259	187.58	208.953
SPV_0087	161.522	141.06	146.972	114.951	220.267	164.03	243.921	303.752	194.613	237.932	205.568	203.944	181.291	193.206	127.921	152.255	296.288	259.579	243.554	262.73	322.233	336.769	260.752	272.069	448.785	395.272	322.351	303.316	277.289	313.762	231.8	242.364	246.731	255.663	226.467	217.141	526.63	514.502	323.831	370.005	221.197	161.306	199.156
SPV_0088	2.67484	2.64097	2.36983	2.26068	37.5126	42.8784	13.3306	22.8254	30.7404	27.215	3.63489	2.00756	0.772785	0.309531	1.58218	0.923043	0.974581	1.09188	4.43048	3.23806	15.1798	27.5966	3.87472	1.78155	12.6554	16.9137	6.32453	5.56487	1.52415	1.83317	2.93803	0.982254	7.9305	3.8785	4.13973	4.01311	1.65387	1.58774	1.17257	1.32683	0.630596	0.928933	2.38947
SPV_0089	2.42956	2.24279	1.76298	2.43228	30.7209	33.5952	14.5673	28.0467	31.8091	23.4787	2.23575	1.0103	0.518536	0.311541	0.95547	0.696778	2.38221	0.549484	3.5492	3.60215	14.4562	27.4464	4.89985	2.44516	15.996	16.7204	7.42653	5.4779	1.97235	2.10865	3.37955	0.790906	8.4077	6.65923	3.89088	3.71817	1.9435	2.21047	1.20224	0.590679	0.86741	0.615709	1.20249
SPV_0090	1.97311	2.65204	2.40208	3.34	20.8466	8.25067	15.5389	25.6787	30.6856	24.2837	1.65409	1.26493	0.811529	0.39006	1.79442	1.30858	0.877236	1.54794	2.27883	4.72477	13.7249	22.474	4.75758	3.46961	11.4973	19.4798	6.83137	4.00722	2.33225	1.98007	3.34978	1.60914	7.5286	6.03755	3.13579	3.15933	4.70297	4.62462	3.42477	3.63344	2.74155	2.44114	3.45024
SPV_0091	1008.76	1015.13	1020.76	1147.92	818.305	940.378	1631.92	1552.32	1610.65	1340.14	982.016	1399.49	1312.38	856.885	435.017	507.926	221.441	250.004	1641.56	1681.29	1498.18	1145.05	1295.34	1367.65	1107.87	1072.83	1290.47	1373.1	1060.89	1086.1	1370.99	1402.36	1439.21	1522.86	875.639	1016.57	1925.94	1871.02	1280.49	1117.59	1203.73	1843.25	1707.7
SPV_0092	36.0798	35.212	34.8347	39.238	52.8506	34.944	28.5922	44.4872	46.2616	50.0281	17.2316	23.4915	11.9643	10.6988	11.2792	10.4687	10.8276	7.66598	22.8534	30.1894	33.5279	47.2454	23.931	17.4938	26.2265	31.6593	47.169	36.9897	38.3351	36.6314	29.468	26.9487	29.5814	23.4109	39.1254	41.4908	37.1873	34.6281	26.1593	27.3404	65.1615	283.809	283.852
SPV_0093	319.489	337.101	364.849	333.829	686.957	496.29	122.645	132.482	310.663	288.726	141.954	106.646	47.2379	62.7085	76.2654	70.8305	111.487	114.774	242.949	263.413	142.186	169.022	188.872	174.759	165.961	162.73	118.346	105.146	194.128	183.577	304.329	339.237	122.438	120.532	243.519	241.773	189.799	207.39	88.5461	107.074	100.633	79.0802	76.0949
SPV_0094	377.212	401.734	400.105	419.484	747.398	468.142	102.681	117.187	272.614	277.78	115.729	90.4175	29.1574	36.2987	61.632	61.7703	100.659	110.647	195.285	192.383	131.471	193.708	157.643	137.244	179.922	148.574	111.789	93.9132	260.001	265.047	327.564	310.008	106.803	108.764	215.844	206.079	96.1049	103.65	50.2868	61.0811	56.3197	61.3991	63.9107
SPV_0095	253.009	258.041	275.049	229.454	635.714	348.729	69.6204	69.7825	201.979	166.997	67.1853	54.4814	18.3504	15.7501	51.2769	39.5615	56.4568	60.0464	141.564	151.023	81.1041	92.3908	83.6086	69.7324	93.8861	91.7799	61.8877	56.2015	114.201	111.524	187.174	208.689	70.8565	64.6532	150.216	166.164	57.7666	58.41	28.7557	30.3215	35.0819	45.494	45.3996
SPV_0096	212.82	190.827	206.299	184.68	510.243	414.769	47.5265	50.7863	157.172	137.254	51.4016	40.9187	11.3555	12.7646	39.148	34.4553	42.3681	48.521	109.804	90.6375	66.0163	70.1098	52.4149	45.6011	65.707	64.8036	43.8973	35.4796	65.6403	69.4525	143.84	142.751	53.0786	34.0651	140.655	131.04	34.6742	39.0179	24.2164	32.3656	24.5103	44.7838	37.8013
SPV_0097	74.2428	75.8324	78.9085	95.5452	81.3275	59.3379	98.9493	101.565	85.6035	62.9089	94.9474	80.2596	41.8774	38.7272	59.2604	54.8012	54.1442	61.562	80.7022	88.2788	76.9219	84.7524	122.721	104.287	74.5841	63.5942	88.8019	81.0921	84.5027	93.1831	105.919	108.023	61.7668	63.2712	39.3577	41.7942	35.7308	38.277	29.9019	31.4162	28.1752	20.9987	20.9859
SPV_0098	198.646	229.604	176.709	127.538	187.809	105.983	138.121	157.934	190.553	200.143	245.173	189.975	105.361	77.9794	333.814	334.348	297.001	304.611	146.797	164.618	104.202	131.884	156.527	141.961	135.379	139.314	166.907	147.877	168.927	160.998	190.142	188.937	102.933	95.5082	344.044	316.629	225.85	229.524	243.414	238.919	245.111	313.101	328.585
SPV_0099	250.297	259.887	260.784	286.23	372.892	260.069	277.142	274.694	311.371	255.384	426.944	446.081	315.341	223.246	507.089	478.606	447.479	442.372	249.268	250.372	182.633	168.796	279.463	263.622	239.699	253.678	258.107	261.96	184.498	198.188	263.916	289.595	204.274	186.042	403.624	403.939	246.055	219.877	201.654	187.455	157.861	174.811	182.095
SPV_2095	490.346	396.705	395.042	449.568	472.396	466.589	350.482	409.995	350.142	398.734	277.746	271.829	190.458	177.02	140.005	126.216	163.046	173.132	503.566	491.879	378.38	538.043	347.463	319.711	390.377	340.143	350.644	340.794	435.634	427.611	425.234	415.098	298.971	338.995	166.642	176.361	307.398	305.333	175.494	166.018	132.87	140.796	146.249
SPV_0101	408.993	350.179	368.761	441.514	400.284	270.282	339.036	389.196	324.899	309.443	234.234	278.482	178.443	138.475	130.173	112.389	140.526	158.814	420.311	423.904	334.231	427.643	307.407	288.791	326.895	309.476	325.661	315.625	348.527	402.837	372.352	373.48	273.498	292.958	145.723	156.238	292.728	268.888	153.886	154.769	116.534	141.788	131.83
SPV_0102	150.119	148.407	165.084	221.479	211.227	151.531	182.686	183.787	196.485	137.037	129.612	104.972	88.4985	58.8588	71.2958	66.1276	68.2255	73.8613	223.659	241.463	151.412	137.231	145.158	145.676	137.403	144.572	155.443	166.185	106.35	112.499	162.603	198.814	146.043	131.122	59.7055	71.1578	135.183	123.209	65.6083	62.7361	53.7639	69.0899	63.8492
SPV_0103	146.627	148.766	148.155	153.842	188.957	149.773	177.832	192.622	198.731	196.506	136.939	140.305	79.6762	58.0441	84.5193	78.5617	88.4395	97.087	211.348	242.223	155.25	237.302	157.914	153.61	175.549	176.77	126.81	119.16	259.898	263.573	200.106	193.166	131.044	140.03	61.4823	65.408	142.447	139.273	72.8871	73.8205	65.307	85.8828	96.1743
SPV_0104	8676.79	7316.71	8062.66	9451.3	8441.36	6734.52	5030.25	5556.16	9950.47	8800.46	4528.63	4738.79	2263.02	1716.62	3947.54	4165.05	4710.61	4761.92	7541.02	7594.84	7274.4	7571.42	10219.1	11975.2	9071.06	8685.88	10854.7	10046.5	9773.02	10188.4	8259.87	8420.41	11186.1	11556.6	1630.65	2042.31	11532.4	12897.3	3660.12	3956.33	4012.26	1542.69	1554.63
SPV_2096	3.36224	4.54332	3.70018	6.57409	26.0171	5.71398	14.3136	26.0873	30.2084	26.8595	8.98804	5.61992	2.11202	3.62549	6.91606	3.33534	9.89528	5.0069	8.96806	6.92265	13.3947	30.1515	8.88363	4.76274	25.2233	26.611	8.75887	8.88173	8.16097	11.1438	6.93824	6.52103	10.9807	7.48231	7.99231	6.82059	7.15348	7.89177	8.62552	7.55113	6.87742	7.09458	7.34671
SPV_0106	160.333	159.825	165.093	137.716	198.993	148.161	142.077	177.764	105.138	118.693	85.6048	61.8596	51.4725	36.4166	70.3211	67.2264	85.8	88.6987	168.515	159.131	150.765	141.163	89.6142	100.011	81.0686	122.032	94.7681	99.1258	81.323	93.8985	105.031	124.734	88.2674	88.62	265.633	241.705	1138.4	1212.47	644.722	649.237	1172.79	411.898	429.864
SPV_0107	65.5351	68.6557	65.3816	52.9036	59.5917	25.9843	60.6942	74.9021	45.3119	53.2589	32.9478	24.4187	23.1158	19.4503	28.7447	20.3516	32.2319	39.3612	40.1505	42.2351	50.4586	74.867	44.5338	35.376	39.9728	49.9955	45.5522	37.2134	46.6149	44.2003	35.875	36.2973	35.7636	31.9925	121.438	115.34	179.581	166.315	109.096	112.821	117.601	60.3503	57.6779
SPV_0108	81.4647	92.4147	91.7934	73.401	84.3799	56.9065	95.1744	106.392	68.797	88.0299	47.5357	43.1376	38.0615	28.6967	39.6505	37.7736	55.6643	52.9867	59.2027	60.2378	100.382	122.931	68.3624	53.0227	68.3208	94.3693	62.2777	47.6589	61.9783	67.8106	55.2269	50.6549	49.2457	37.6763	122.174	123.223	232.292	216.819	138.14	135.486	135.012	33.9366	37.1738
SPV_0109	5.93951	6.94298	11.3397	6.46819	24.2554	9.7644	36.815	47.3811	25.0766	31.3631	6.28336	4.04871	1.92957	2.31861	7.65797	2.79229	6.57829	6.76335	8.23174	8.44518	19.1408	37.8994	8.7016	5.9104	16.9585	24.5814	11.9739	6.90635	9.40958	8.75208	4.03075	3.2827	10.8452	9.72806	8.47148	7.79983	14.0801	12.9396	17.2257	18.2753	13.6621	7.41529	8.0602
SPV_0110	9.68136	11.8945	15.8905	10.8413	59.316	30.5213	66.5446	93.0337	44.8151	58.9026	15.611	9.09861	5.20355	4.93001	15.3657	4.66148	12.3314	13.043	18.8971	22.5097	39.2952	61.7805	21.6134	10.9475	32.413	63.911	15.5018	13.8735	11.8418	12.7675	5.48929	5.03682	27.5216	13.7374	11.5646	12.2653	22.1068	19.1242	24.1973	26.1386	20.0302	9.30324	10.404
SPV_0111	10.6352	13.6468	18.9995	15.2599	48.4641	32.7642	73.1585	98.0409	38.0756	61.0411	13.0194	15.0892	7.65846	8.47876	17.23	5.31894	15.3479	13.4955	20.7806	22.2029	27.6963	56.2231	23.9622	13.7782	27.6757	56.8693	17.9581	14.8716	14.0378	13.7784	7.431	9.12184	23.4542	14.7091	20.7026	20.5497	32.8768	30.7687	37.1637	41.8683	29.6808	14.3273	13.7857
SPV_0112	6.03923	5.98124	5.0274	5.95756	14.4074	5.80378	33.6862	46.3479	33.4604	25.1091	24.3448	17.8888	5.26818	7.49647	12.204	15.1939	18.4329	25.2187	25.3376	24.8271	18.2444	36.2996	19.4633	16.7939	25.4496	26.4172	13.0204	12.9897	31.5225	30.3267	15.1602	13.675	12.0077	13.261	10.6812	9.98386	38.6395	43.9468	40.0777	42.4565	31.2646	34.2646	35.1865
SPV_0113	271.472	384.648	432.759	282.61	166.257	114.928	351.502	417.229	152.145	164.215	109.129	45.3443	27.0858	52.9048	83.6458	75.0643	71.2724	74.2717	310.03	356.827	326.482	353.311	325.617	363.505	514.901	488.497	363.45	373.278	341.002	305.342	354.029	347.705	400.994	402.276	1034.18	1022.03	2890.17	2777.11	2395.93	2608.93	2377.54	1605.87	1845.47
SPV_0114	152.72	260.19	294.432	149.488	96.3056	73.7271	160.834	184.438	65.0332	84.145	79.2543	24.6012	18.428	33.5227	58.7941	49.9834	42.8834	48.2771	175.904	188.297	188.7	152.597	198.121	225.611	373.719	371.611	278.291	292.5	111.199	103.691	177.098	202.804	255.931	230.538	687.492	660.532	1746.41	1682.98	1462.24	1639.21	1449.11	817.398	934.822
SPV_0115	194.935	289.314	319.482	245.463	101.537	55.4163	185.157	231.083	80.1862	90.1053	92.6521	42.4326	24.9656	53.2964	66.4479	56.8638	50.8159	55.069	185.952	205.234	209.429	340.464	237.378	272.299	505.392	412.733	370.188	352.832	363.008	315.552	236.136	225.302	282.041	287.999	597.762	600.941	1505.65	1459.79	1213.44	1419.65	1168.57	585.306	680.188
SPV_0116	1034.31	852.947	901.771	922.87	390.531	401.734	508.079	847.51	300.142	419.626	485.527	539.856	338.281	398.174	279.609	281.637	329.647	341.814	1115	1039.99	2222.19	3278.1	758.821	813.596	1145.49	1049.04	983.61	903.38	1455.99	1409.68	976.356	828.62	892.271	1104.6	722.589	761.908	1960.47	1704.6	2573.6	2721.25	2345.58	1205	1252.42
SPV_2099	25.0047	59.5419	62.14	20.2115	70.0404	52.0983	189.988	211.85	80.7916	121.953	42.1133	9.42947	11.6152	19.191	44.5886	37.7189	43.9447	21.5398	135.561	99.8995	121.24	88.5313	113.677	118.063	148.467	225.741	90.8158	101.335	67.498	64.9465	66.2391	84.1524	134.098	108.017	119.753	97.2681	1285.73	1260.16	835.453	966.167	904.205	485.525	574.07
SPV_0117	161.306	176.924	186.366	180.659	143.876	126.453	486.33	670.002	229.473	252.5	166.852	79.4661	33.1654	81.252	104.819	101.823	118.69	113.282	358.055	398.792	247.948	381.771	394.551	385.867	464.644	484.198	240.746	244.304	582.715	495.937	357.635	312.602	252.19	295.165	120.349	120.061	1493.77	1296.22	953.751	1071.99	929.682	458.038	493.139
SPV_2100	56.6853	60.8981	58.7087	22.1237	34.2495	22.421	176.691	165.052	59.1918	65.3175	59.5149	26.2963	16.3083	12.1633	35.2313	42.8207	31.0023	39.3307	131.068	174.121	132.259	175.738	151.609	99.236	141.352	167.638	77.9113	91.8492	200.117	202.672	108.427	99.927	104.802	48.3126	97.0194	71.0164	901.47	638.774	442.348	511.808	822.917	211.599	268.864
SPV_0118	129.051	131.272	142.214	102.993	61.9107	33.1644	324.345	421.449	105.798	124.142	85.7036	32.1051	11.4078	37.6965	42.0407	40.026	58.5743	60.4433	180.858	179.879	133.646	181.147	217.793	167.756	227.005	189.666	159.493	163.393	243.475	217.455	129.596	137.024	181.457	189.444	131.151	123.582	610.358	510.303	572.016	562.079	431.152	240.142	232.031
SPV_2101	72.1044	70.9133	107.628	61.4654	52.34	25.0896	222.346	250.873	76.8133	91.7029	57.8378	27.0585	22.5676	21.9027	31.9875	34.9904	44.0983	25.7541	127.352	145.861	119.272	155.103	143.952	130.612	132.888	140.704	104.017	127.755	154.805	141.188	101.356	90.6876	130.761	114.545	121.593	101.851	517.252	461.444	470.727	536.416	418.167	211.931	252.112
SPV_0119	48.2406	68.6358	82.3412	39.569	35.7395	16.6856	159.714	160.107	61.7263	63.9805	41.6748	14.1041	12.2157	20.1152	24.4543	25.9393	34.4791	32.1223	87.5032	100.874	82.3754	90.1388	100.511	99.0871	95.6303	104.899	83.8407	83.6696	87.3842	86.5876	58.7288	59.6921	105.396	102.783	146.568	125.955	527.323	495.329	538.56	590.559	434.404	228.039	237.862
SPV_0120	39.084	54.0725	62.5106	27.131	26.8829	8.7896	113.635	121.467	44.1759	38.8994	24.7715	9.86334	8.32838	14.4226	21.966	16.4576	25.4194	19.9871	68.0964	57.045	54.7616	72.0882	70.9512	75.1569	76.8234	71.684	60.4276	60.826	57.5597	56.6538	36.8519	41.6584	75.2116	71.8103	134.132	119.488	409.166	378.23	425.082	463.704	330.625	166.477	158.864
SPV_0121	108.888	95.6856	117.032	111.163	63.5617	32.4746	207.806	277.678	79.8766	95.5806	65.8561	51.4472	21.0816	39.1495	40.8075	36.6263	52.1373	67.358	93.2825	91.7154	106.692	179.485	131.327	106.975	138.862	136.293	110.914	112.682	189.265	152.462	88.1296	67.9641	127.053	138.056	130.294	116.113	326.475	288.764	385.645	377.748	246.18	135.472	151.172
SPV_2102	15.5827	16.7767	18.5887	1.98081	15.7878	1.30483	36.2924	36.5924	19.3083	33.9322	15.3937	0.850198	5.8909	2.35954	2.41217	12.8999	5.66033	6.93611	15.1636	22.5183	32.1719	34.9227	19.4388	15.0896	29.9136	29.3317	19.1316	19.268	24.8968	18.9649	4.26599	8.48603	22.5694	24.3482	63.5779	46.9568	128.714	113.06	153.819	128.31	138.655	51.4683	66.4081
SPV_0122	39.3738	49.2563	55.5521	26.5744	26.3161	9.91628	90.8091	98.926	42.687	36.9075	29.5326	13.0947	9.94865	15.1424	12.3841	15.4479	22.9422	22.2094	55.9661	65.8199	57.2768	57.6299	61.0865	60.6046	57.97	69.2124	56.9167	56.9977	40.2522	40.9961	30.0426	34.0917	73.7264	66.6136	156.362	131.566	328.019	315.537	429.644	442.814	304.3	155.967	178.006
SPV_0123	56.7312	64.8283	74.1684	50.7893	41.6236	23.6086	123.7	146.602	53.3097	58.1747	45.8896	32.9632	25.0391	33.7468	19.9515	23.9463	37.6736	44.4617	61.0475	78.7995	72.0686	112.188	79.2162	74.46	97.422	98.0981	80.3072	78.8814	98.387	92.1909	46.6788	39.7397	90.56	106.388	133.465	122.116	262.538	253.342	361.25	390.303	207.633	132.854	142.942
SPV_0124	28.7969	36.2709	40.4193	11.4365	27.4451	10.3178	70.8793	69.7199	37.0129	35.4735	30.914	16.2202	17.0882	11.6488	17.9639	16.9272	26.2868	23.5057	48.5616	51.3096	59.3113	56.2175	54.3737	48.9676	54.817	53.0144	43.9916	44.8577	42.7765	40.5915	27.5753	31.2017	58.3419	42.348	153.561	120.022	260.288	229.355	304.178	365.34	266.184	117.668	131.489
SPV_2103	50.8674	62.0228	86.1443	35.8826	56.1783	37.3854	111.363	137.31	65.704	84.1602	57.8584	39.2895	41.1372	45.0697	34.1846	35.7679	49.6994	51.2852	86.6369	91.2544	123.415	111.176	104.997	108.529	114.046	132.955	95.4839	88.4671	76.7023	45.5117	41.3995	37.8317	144.527	150.024	261.352	232.601	418.669	414.854	651.07	699.313	341.012	249.658	267.02
SPV_2104	2.98148	4.52599	6.82771	1.06876	11.003	4.69354	14.36	17.7694	29.2018	22.4027	3.23002	3.82276	4.12026	2.82913	3.61529	4.74562	1.27253	4.36617	2.89249	2.33653	18.3541	30.6569	6.58358	5.42782	11.0963	12.3857	12.7312	10.0608	5.97034	5.68481	3.19687	2.69335	13.7722	9.90506	30.7776	26.1132	4.5112	5.21389	10.9677	10.2033	6.62823	3.98639	7.6212
SPV_2106	0	1.91883	1.59706	0	15.6497	1.98987	12.5451	21.2053	28.1067	31.441	3.13004	0	0	4.79774	2.45237	0	4.316	0	0	7.92472	26.3775	69.3187	6.92979	0.836788	19.3878	23.3379	11.6703	9.47862	1.68745	3.04436	5.42136	3.04499	13.1118	21.2177	4.95397	6.04181	0	0.736824	0	0.790997	0.814519	0.351182	1.1574
SPV_0126	60.6895	64.2932	76.6845	92.3502	107.936	76.5996	498.568	463.846	120.99	103.662	299.643	137.657	93.8071	192.478	295.286	239.27	342.089	311.174	230.46	241.278	137.208	200.103	147.496	221.924	362.807	333.096	160.641	168.51	191.39	182.935	118.372	123.011	154.366	163.864	132.896	151.131	488.034	499.942	518.789	599.946	459.533	480.908	467.029
SPV_0127	456.996	463.255	479.971	669.278	445.413	390.418	749.154	657.347	455.633	420.474	354.348	436.529	395.643	286.453	230.418	223.884	325.085	341.65	411.975	412.622	456.457	429.501	587.941	531.875	450.511	433.976	442.846	483.41	430.435	409.334	536.453	538.246	383.712	373.579	237.524	282.11	163.914	139.224	127.566	121.304	122.143	237.949	222.423
SPV_2107	411.061	370.334	356.942	370.644	317.809	253.708	442.214	462.053	258.983	331.113	230.058	365.628	248.547	215.898	160.017	139.495	153.758	209.436	289.055	307.083	394.079	481.216	432.534	345.175	300.225	277.721	288.839	285.78	617.607	620.289	473.284	337.994	250.762	214.829	181.97	204.529	198	202.258	110.195	133.332	102.019	156.978	177.661
SPV_0128	469.951	403.712	354.399	424.81	271.652	176.993	439.661	480.497	235.807	290.45	264.406	396.813	226.167	197.591	150.047	150.366	177.751	221.294	247.287	294.744	351.931	501.76	412.849	313.575	199.43	160.397	318.936	301.071	810.643	833.061	459.246	376.617	294.368	316.869	323.033	352.156	492.692	412.253	159.644	150.419	157.502	113.395	124.268
SPV_0129	287.421	293.038	319.887	398.509	278.577	198.425	395.969	334.681	201.853	194.412	199.087	263.294	223.73	176.042	121.081	108.761	138.274	141.189	202.929	200.23	237.711	251.194	294.015	273.858	159.557	157.464	242.88	257.943	277.874	263.113	238.914	242.978	240.554	219.327	275.83	325.343	506.187	423.764	141.914	131.066	127.994	85.6543	88.0808
SPV_0130	945.671	907.629	992.913	1273.97	929.607	625.245	897.87	871.889	819.014	702.977	1279.69	1119.3	647.677	484.914	926.297	935.012	1149.75	1207.88	1303.53	1387.49	675.753	652.278	1179.16	1175.6	1040.46	967.438	1004.81	988.349	988.183	1007.32	1242.54	1387.21	876.264	915.076	721.452	815.914	1142	1037.5	726.038	679.918	587.583	580.372	567.801
SPV_0131	824.793	647.318	624.08	798.713	508.691	392.871	577.112	711.423	647.243	710.445	1083.08	1025.27	360.369	339.532	874.051	878.148	989.36	1142.92	1039.61	1007.18	454.234	868.543	1103.24	1083.32	994.536	848.341	629.595	740.791	1854.03	1740.75	1162.39	1055.6	555.149	690.481	619.7	695.477	1318.23	1476.59	979.469	1160.13	795.138	1162.64	1138.31
SPV_2108	4.49431	20.6097	10.647	8.05529	42.8025	17.6877	25.4182	37.2023	46.1009	39.3012	1.73891	17.2874	2.21818	0	13.6243	1.98711	0	0	0	2.93508	30.4806	59.1745	16.2551	8.36788	17.7404	31.9815	19.4504	11.585	7.49978	4.51017	7.22848	6.76664	18.2108	15.7168	14.4163	12.2057	4.62295	4.74842	4.15208	5.27331	4.3441	0.975505	7.28733
SPV_2109	4.90289	2.13203	3.3877	2.56305	37.5738	18.0897	24.8218	36.8641	25.146	55.9745	10.9077	9.42947	11679.3	7712.73	40289.5	42052.2	1140.47	899.414	11.4667	133.68	15.9863	37.1442	13.5329	43.868	175.561	297.97	772.005	440.325	28.1242	27.3685	91.6702	47.9816	90.1434	46.6146	6.29076	4.82679	11.4286	9.37776	455.322	58.6656	35721.5	8307.63	6181.33
SPV_0132	1.18967	2.25745	2.81833	0.47384	67.5083	37.4563	52.3797	77.0307	39.89	106.345	11.6609	11.1859	8704.92	8488.23	18929.4	19083.2	658.402	551.693	17.0376	69.4061	44.6865	78.5679	27.7796	32.1589	129.252	327.035	419.214	300.342	11.9114	17.908	33.5912	22.6881	85.4835	42.9901	3.42291	2.63858	5.36859	5.89459	323.662	46.6843	16979.8	5299.27	4133.05
SPV_0133	0.9786	2.47591	2.83349	0	17.0865	2.56757	12.8545	19.8012	25.9048	27.8912	6.05815	9.20134	16736.6	21561.2	44641.1	47004.8	1645.65	1379.86	8.13762	131.227	22.4634	55.6295	10.4319	38.0604	289.529	370.896	843.647	483.41	49.5349	51.7215	113.324	62.8642	90.6721	58.7479	5.02246	3.85365	6.27779	5.22907	386.673	47.396	19725.2	6247.92	4876.63
SPV_0134	89.768	86.0107	82.5146	114.576	80.1491	60.0451	148.301	144.502	137.364	107.791	143.598	117.145	58.3148	29.8806	75.0771	84.086	93.7027	84.8061	129.084	137.872	106.991	111.23	119.346	111.352	92.437	94.0338	104.93	99.6086	68.8302	83.9426	103.196	118.461	95.8941	87.3213	81.8006	84.2192	123.101	112.049	75.4675	65.8817	57.5594	67.3407	65.8567
SPV_0135	139.632	125.556	126.671	151.947	115.27	74.143	198.235	190.19	154.926	137.106	159.504	173.347	88.3322	62.7649	88.6886	85.5	144.261	141.421	150.323	175.14	132.682	168.491	151.464	137.096	157.945	119.247	142.441	132.96	187.7	204.487	136.796	125.762	127.974	134.427	105.074	112.334	154.108	135.273	90.2107	83.8673	74.2217	79.2805	72.4035
SPV_0136	207.045	185.088	186.718	241.444	206.185	171.235	267.5	253.815	174.987	175.709	221.239	235.611	148.098	102.931	113.377	125.347	157.656	168.111	232.138	217.44	191.608	192.499	184.931	171.778	159.935	156.186	186.031	185.185	140.905	121.895	163.445	158.303	183.253	174.61	131.553	151.347	165.279	140.08	109.253	92.4081	70.8463	90.3694	80.1822
SPV_2110	1.86802	2.26857	3.00923	3.1249	16.723	4.55807	13.9047	18.2255	27.6913	20.6186	3.70054	0.958044	1.62266	2.65884	1.44968	1.98221	3.18916	1.40687	4.66009	3.70861	14.813	28.0465	6.25843	3.7099	15.59	17.877	7.41607	5.18289	2.99252	4.94897	6.72996	6.63747	10.0518	6.79384	0.627526	0.781268	0.505785	0.294004	0.853472	0.277628	0.78242	1.24557	0.598655
SPV_2113	1.12358	3.3165	2.66176	1.34255	13.3758	4.17626	9.56597	18.8767	36.6825	21.5106	2.31855	2.24095	1.72525	2.66541	1.81657	1.98711	3.19704	1.82822	4.32555	6.19628	17.4547	25.5692	4.56282	2.27276	14.2205	15.2705	8.64463	4.44676	2.91658	5.51243	6.42531	5.82683	8.90305	10.0413	0.873716	1.03409	0.281685	0.782307	1.00656	0.463856	1.14636	0.867116	0.523925
SPV_2115	5.40967	8.92323	8.71122	7.35115	16.1632	7.93164	11.8433	23.0628	21.4801	24.1854	6.56653	2.99204	2.30349	3.52281	4.37311	2.43872	6.56455	6.65721	8.67349	9.14391	15.3838	26.5133	10.3381	7.81198	21.4135	26.3571	12.8536	12.7265	17.8775	11.4962	11.6009	12.4568	8.596	7.97518	3.57567	3.02475	2.49189	2.36505	3.56345	2.98698	2.42647	3.64689	3.7231
SPV_2116	9.99729	11.5566	10.889	9.88604	13.9534	1.35673	11.8239	23.2092	18.7074	15.1846	6.40236	0.884013	0.680578	3.27118	7.52433	1.82904	3.67841	7.21198	9.07777	18.9113	19.0637	21.6141	14.1746	9.98441	20.606	22.5423	19.4946	12.9254	12.0806	8.30281	12.5677	12.4568	8.93984	9.04162	6.47394	7.86434	5.07881	5.87784	6.60129	7.14594	5.10926	10.6552	23.411
SPV_0138	5.28249	8.49631	11.7197	6.19175	25.5737	8.01887	47.2506	52.4719	27.4342	46.3403	8.5648	4.38635	3.17829	6.32538	15.7391	6.40619	6.65652	9.9987	7.32116	9.98804	26.5087	61.8662	13.8672	8.95072	19.4615	36.1485	19.6827	17.3067	10.662	9.39058	5.55622	5.07498	16.4712	14.6905	49.4634	45.9899	8.97436	9.22313	12.4478	13.2718	6.06229	9.36485	9.17474
SPV_0139	3.05274	6.31564	6.37818	4.4836	16.0509	3.12872	26.5475	36.0792	20.3708	28.0135	8.85862	3.26177	1.00446	3.16832	7.8661	4.49911	7.87195	5.189	3.43759	4.9841	15.6606	29.1885	9.24941	7.31532	11.9784	22.9465	10.0555	11.267	7.3229	6.31849	3.20508	2.39386	10.978	10.898	35.6006	31.2454	4.65953	5.19947	6.81567	9.32779	4.61049	5.65425	5.53222
SPV_0140	4.27752	6.2181	7.88158	4.07995	16.0807	5.75917	30.0929	36.236	25.5764	28.1452	10.9755	4.81095	3.70383	12.4617	11.0107	7.49865	9.28861	7.69278	7.74844	7.84141	22.668	39.7425	11.2282	10.4327	16.123	23.641	15.6758	12.134	13.149	10.1291	6.19584	4.34998	15.4167	12.728	42.3532	37.4085	13.0729	13.9217	15.8261	17.7351	9.01865	12.9201	12.7264
SPV_2117	1.42521	2.83317	4.82332	0.729842	58.1712	16.8271	39.6708	54.8297	47.6979	42.4664	16.0704	13.5746	8.44099	10.6259	22.2195	8.28183	10.4279	7.66696	13.2623	5.3186	40.5753	43.0618	17.6733	8.42404	20.666	66.5677	22.5573	25.3823	4.75657	3.26912	3.92957	5.8243	24.0896	16.7321	36.5017	29.1953	12.9441	15.1618	15.6634	16.8817	12.5294	8.09604	13.4383
SPV_0141	0	0	0.34972	0	6.32665	0	3.55507	6.84305	10.3556	12.431	2.05623	1.51422	0.29144	0	0	0	0	0.617668	0.818382	3.85631	9.70383	20.9795	0.899243	1.34375	5.82715	9.99383	2.7259	2.07561	2.46343	1.18515	0.633151	0	3.46935	4.38808	2.06631	1.22279	0.11756	0.150592	0.297561	0.57737	0.14269	0.358872	0.901138
SPV_0142	0.161795	0.40935	0.57494	0.193327	12.905	3.50217	8.02886	20.4464	17.6671	23.0567	3.13004	0.829793	0.638836	1.15146	3.72761	1.14457	1.38112	0.676965	2.13025	2.11326	12.0703	23.0612	1.84794	1.00415	10.2185	17.5501	6.25526	5.2322	0.809977	0.974197	1.21438	0.243599	6.42476	6.93111	1.66076	1.46102	0.171795	0.223994	0.176652	0.632797	0.156388	0.337135	0.246912
SPV_0143	0.310349	0.523466	0.490145	0.988884	8.43598	2.23924	7.7758	13.7582	12.5968	15.6803	2.08136	1.06112	0.204231	0.490817	1.63073	0.365912	2.42844	0.432842	1.79217	1.89166	12.251	21.4905	2.44187	1.02726	7.5836	12.3752	4.83525	4.46053	0.517888	0.622888	0.554614	0	3.64681	5.78828	1.14633	1.22213	0.466834	0.437195	0.894902	0.708053	0.649949	0.592788	0.78936
SPV_2119	15.1032	16.8001	13.5716	15.5574	20.4598	28.6951	45.607	45.984	41.3587	34.4097	15.3144	22.7036	11.3099	8.64828	12.6303	15.6581	15.5598	14.164	25.9845	34.0117	34.2341	39.1836	21.0174	21.9792	32.3048	41.6676	22.8396	21.9676	16.5124	23.5187	13.9606	16.4665	27.8555	19.1232	10.7523	9.47642	9.4008	13.2818	14.7842	15.1749	6.29242	13.9267	13.3126
SPV_0144	99.7175	91.9439	110.241	102.873	71.7276	42.561	273.348	329.085	59.4851	74.9635	59.5578	43.9387	22.1818	19.6574	37.8074	35.7679	56.0481	62.8778	53.3341	52.8315	82.7959	112.596	94.7499	81.7031	83.4751	83.5193	145.554	127.83	117.418	116.278	63.2492	79.9309	179.376	155.94	56.4694	58.6635	173.063	161.303	78.7007	86.8174	80.2075	50.458	52.1365
SPV_2120	510.964	608.006	482.405	341.165	555.882	887.247	15.193	33.4821	649.525	492.421	6.44421	3.05071	7.04598	11.2888	7.21286	4.20799	13.9635	6.2221	1327.28	1098.58	460.52	295.873	489.162	512.902	701.045	1037.85	316.47	271.535	621.379	604.694	806.825	902.749	330.204	283.942	2.63657	3.71555	9.86873	19.3308	801.229	1172.19	998.505	1998.84	2414.2
SPV_0145	25718.4	18723.8	20542	23098.5	15421.6	14877.6	755.354	1056.55	11569.7	13937.2	223.919	185.507	120.294	193.14	134.566	139.403	198.647	201.245	18039.6	20051.6	13960.3	18820.8	20244.1	16372.7	17543.4	14910.9	15900	14181	32931.3	31529	30778.6	28855.5	10651.4	11502.9	352.857	354.129	852.298	786.588	20470.4	22810.6	24065.2	27062	28553.2
SPV_0146	5392.13	6600.38	6777.03	5687.1	3834.11	2231.12	324.435	369.686	2797.4	2446.42	78.1126	62.877	50.1741	62.2008	41.2346	37.1923	72.7609	63.091	4693.84	4613.4	3188.36	2797.14	4779.31	4825.31	3995.13	4234.55	4046.38	3978	3172.41	3245.8	5982.4	7117.32	3675.43	3527.52	291.038	280.947	533.094	474.097	12761.8	12994.2	14065.2	13302.5	14330.3
SPV_0147	3269.16	4390.2	4295.29	3330.43	2099.09	1396.85	228.497	238.799	1461.16	1363.15	56.1152	37.3781	33.9921	43.2229	27.8378	34.9623	45.8818	56.4137	1993.01	2101.36	2074.93	1486.14	2641.71	2565.93	1929.84	1924.22	2342.78	2173.85	1441.17	1483.33	3135.99	3585.95	2084.89	1929.34	218.019	209.645	301.693	273.315	8894.25	9388.22	7716.07	8284.49	9211.61
SPV_0148	3638.56	4412.21	4383.98	3432.85	2206.43	1183.31	236.107	262.617	1380.24	1313.18	53.7235	46.0292	35.7295	46.1005	27.5817	30.2584	59.7276	48.4137	2020.12	2090.4	2202.96	1612.2	2943.72	2687.05	2172.78	1962.02	2774.38	2380.13	1675.4	1676.11	3271.58	3812.04	2095.32	1954.03	229.028	228.639	292.096	268.715	9162.21	9254.52	7642.95	7575.86	7804.74
SPV_0149	109.557	148.878	151.359	129.208	105.743	61.1959	34.7094	42.6237	73.9827	68.2011	5.34781	5.21227	2.40767	3.37529	9.85879	1.07843	3.90392	3.40183	90.1454	96.6365	81.2267	68.3077	113.755	95.0323	106.137	125.407	99.4611	98.1204	51.2171	55.4819	113.767	113.537	86.643	70.0148	8.84342	8.74944	4.7481	4.70975	124.312	124.016	126.426	144.832	143.618
SPV_0150	1595.61	1619.94	1538.36	1754.6	1007.04	716.927	1541.43	1848.08	847.308	775.053	1175.18	1335.68	674.295	530.349	632.128	627.036	927.083	933.881	995.304	1013.14	988.822	1144.31	1386.18	1326.05	1136.01	1044.17	982.492	978.659	1143.57	1159.57	1338.23	1353.21	1330.47	1438.51	448.114	465.558	1193.38	1173.17	774.257	833.888	717.436	869.917	923.245
SPV_0151	406.049	443.822	442.581	467.885	305.475	203.316	323.868	344.924	246.832	219.351	352.103	322.819	172.598	183.829	230.953	192.519	286.825	300.774	215.385	234.312	235.157	275.021	417.571	418.57	346.379	280.054	361.983	347.084	361.411	335.557	296.596	303.43	406.81	430.309	363.192	363.569	246.296	265.712	251.222	271.465	239.497	335.779	340.478
SPV_0152	98.1193	102.114	102.205	126.95	109.237	69.3412	76.5982	89.8704	74.694	82.3781	80.7797	77.1137	46.0297	36.7687	73.4641	61.8519	71.902	81.9415	53.244	54.6771	62.5227	89.2971	113.647	97.4183	93.627	97.4279	97.3371	93.5858	85.9937	87.4756	77.3668	74.7285	92.2547	82.0757	50.1424	55.5611	40.6454	35.6121	34.1644	35.8971	40.7473	33.0402	38.9169
SPV_0153	112.434	119.683	115.042	121.853	119.362	74.7605	149.549	151.521	83.8588	86.2259	205.31	220.487	129.03	99.0719	161.136	150.751	205.071	224.938	91.0566	104.469	83.3349	115.866	182.315	165.372	192.653	172.419	122.703	122.954	159.974	170.679	127.662	123.95	118.154	114.779	88.8903	101.884	191.214	158.122	130.858	136.224	104.801	74.0855	76.7894
SPV_0154	88.2519	108.651	108.475	128.362	117.255	99.7518	154.49	144.847	89.1117	69.5286	233.331	214.184	142.079	115.478	139.074	148.027	176.19	182.978	107.507	104.291	105.144	85.8525	161.662	162.431	166.674	183.403	127.413	134.834	92.1889	96.2072	108.709	126.94	128.705	112.059	79.6149	95.7868	192.804	172.831	131.562	138.305	102.806	61.7381	70.112
SPV_0155	48.5386	49.5529	41.3554	45.5336	38.0154	17.5946	40.7036	43.468	64.2439	50.7469	289.282	245.117	116.419	77.7739	117.198	152.861	157.193	162.561	74.9423	65.0661	64.6387	75.1027	98.3949	85.4405	123.169	93.679	65.1077	59.2663	97.6945	112.802	78.9806	89.1059	62.4534	65.142	47.8512	49.8666	31.5334	32.6374	31.8975	34.7206	26.339	38.1864	38.8236
SPV_0156	149.858	149.513	163.757	118	200.598	170.061	69.4749	74.1505	112.688	114.133	68.0975	53.127	37.3953	25.744	50.483	57.4031	46.1075	53.6618	105.966	105.663	79.7758	76.2053	94.801	84.3319	92.5717	116.424	91.3126	80.2677	80.1745	78.411	115.303	145.417	95.0603	82.4557	105.754	109.797	91.9862	90.3885	53.2442	59.9614	43.6741	66.5533	88.2634
SPV_0157	141.305	168.051	150.597	140.597	159.275	124.544	62.4139	65.9172	100.745	101.117	60.1344	55.2677	36.5563	25.5639	46.7469	50.3301	56.3591	54.3763	96.2893	104.176	65.6418	88.4049	87.0521	75.2953	108.055	118.572	91.0411	85.6455	118.66	119.604	117.785	125.341	89.144	83.0661	102.456	100.927	73.8962	68.6062	42.5951	41.8798	34.164	45.008	44.2837
SPV_0158	181.077	191.734	177.835	201.044	189.581	126.628	84.1844	106.352	122.548	150.548	99.9571	113.033	60.2166	59.9438	68.5979	60.8638	72.7382	69.9254	149.23	149.504	91.6386	112.004	134.288	121.598	156.686	173.03	140.75	119.842	149.55	153.803	171.007	190.01	110.984	113.26	89.0274	92.2211	84.7649	75.5167	43.7908	47.4782	34.0769	32.3267	37.6087
SPV_0159	734.669	919.457	875.241	825.033	946.284	1122.15	695.162	633.651	586.346	475.295	726.944	751.418	567.281	374.116	405.882	483.269	588.722	564.296	679.009	566.603	370.114	225.015	593.834	619.035	457.72	579.251	445.305	510.78	354.554	390.636	693.203	793.065	547.766	475.61	2298.16	2260.22	2841	2847.09	1927.25	1929.94	1584.01	1130.39	1196.72
SPV_0160	143.245	156.928	150.144	137.607	174.822	155.134	298.563	292.311	206.985	240.981	327.757	416.879	295.512	193.743	227.43	248.325	417.305	396.693	218.167	237.573	185.214	202.13	290.728	264.148	323.977	332.379	161.154	169.287	320.293	350.845	203.871	180.76	158.886	167.129	397.219	408.688	521.848	475.021	436.091	420.941	340.542	322.998	336.653
SPV_0161	124.901	119.293	188.005	167.382	87.9561	55.3949	1682.31	1490.5	90.5417	70.8231	62.6009	63.3186	37.5563	17.322	40.3098	43.4992	46.5431	44.0188	124.103	127.749	284.902	150.035	96.9329	94.8493	78.1253	78.7907	296.94	248.47	57.3974	58.6215	22.5611	27.1951	623.12	548.837	39.1118	41.7095	712.837	615.39	363.907	331.749	248.388	217.683	179.979
SPV_0162	8.06332	9.78227	7.61994	10.1086	25.4927	14.0461	27.9744	35.7434	33.5916	28.9408	15.1388	12.5418	6.78502	8.15302	14.1052	6.54576	13.5404	12.9973	19.9688	16.2293	20.4124	33.7035	16.708	14.7669	25.0453	23.7955	18.0012	16.6031	13.2349	9.9489	11.1971	11.5431	16.1755	14.0989	6.02864	7.6465	21.8954	23.5976	15.2983	17.4485	15.6303	21.1857	18.8613
SPV_0163	5.64082	7.04876	5.97538	6.90453	30.7916	13.5365	39.1563	60.8903	41.154	57.214	9.7947	17.993	8.69164	3.91652	14.0136	9.73277	9.98259	11.8008	14.6822	16.1729	29.5715	75.1039	20.5327	16.9635	21.4127	43.183	24.1344	13.154	20.6627	16.706	8.40863	7.45711	25.9782	13.231	9.61266	9.41581	30.8968	31.2173	20.4523	26.9854	17.3764	32.9442	34.2233
SPV_0165	101.122	93.6782	102.605	113.319	167.201	107.024	162.121	175.137	167.693	152.932	203.501	195.161	122.116	74.4018	139.295	135.918	203.317	222.487	198.967	208.4	105.51	122.043	200.81	191.406	196.65	204.033	138.319	142.033	153.999	166.113	150.73	158.339	130.26	127.524	105.155	116.375	216.726	189.579	122.339	118.175	93.0407	79.151	84.591
SPV_0166	22.0394	26.4864	33.6815	32.2212	38.584	20.4089	148.157	181.29	45.3002	48.8746	20.4657	14.2953	7.16643	16.9151	9.43221	6.87845	15.2167	17.3581	29.8264	38.6076	28.8123	53.864	22.6057	25.3182	92.5524	77.7929	31.4199	34.0258	30.0712	29.2727	40.0346	33.9633	22.7985	17.6814	22.6679	24.5404	84.8823	76.5163	47.9739	60.0346	31.3068	41.6016	51.3905
SPV_0167	13.0805	19.411	24.4326	20.2584	40.2471	26.7296	125.157	151.863	47.2107	54.5525	14.2487	8.25665	5.76065	10.3832	11.9568	7.11799	11.0584	13.9982	34.3746	40.215	32.4928	53.2024	20.8775	20.0663	56.5689	66.8399	30.1917	23.8616	26.0254	17.62	21.4697	25.8294	22.0568	20.0565	24.365	23.9445	66.8537	68.345	43.5546	48.1977	23.5522	39.5648	59.0216
SPV_0168	16.6947	19.852	22.4492	15.9586	34.7518	19.1478	126.147	128.453	42.9303	43.9976	13.4356	6.11581	3.95506	8.1471	6.01526	3.71176	8.55057	9.97884	24.8564	33.1443	27.5719	44.8195	14.9637	15.4727	41.3146	42.3457	27.6343	23.16	13.2131	12.8285	18.9236	21.4011	19.2502	14.8457	32.3922	29.0561	67.31	66.189	45.6052	56.9928	25.3269	62.0863	82.4374
SPV_0169	14.6035	17.2189	17.6677	16.2642	35.2946	19.5191	108.54	112.884	38.1466	44.6913	13.8165	7.91356	7.50676	6.53643	10.9588	3.89841	7.76175	12.1051	27.2658	29.2229	25.3569	41.0928	16.1968	11.4004	33.5611	38.0698	26.1388	23.8128	23.5416	22.895	18.1401	20.4105	20.8556	16.0915	37.0889	35.8737	52.3182	49.9916	42.3487	46.2313	26.8192	82.1306	103.335
SPV_0170	101.633	94.1971	90.4192	100.447	98.3728	83.6146	205.805	220.734	148.713	136.694	98.4857	105.82	75.8214	58.3967	92.3975	94.4779	110.08	121.375	125.708	130.478	100.394	108.359	154.851	146.987	96.9964	91.387	109.63	104.744	136.871	141.148	98.0225	94.1178	102.974	102.516	134.596	148.923	189.88	177.88	128.234	116.332	90.4199	88.9838	80.7451
SPV_0171	142.109	128.126	124.876	147.952	133.957	83.8284	260.636	247.316	170.149	163.895	125.701	144.552	118.083	75.0285	99.3994	100.455	132.694	147.861	150.435	160.462	146.142	161.336	190.774	162.729	115.502	94.3445	159.783	146.717	185.44	195.833	147.299	136.215	137.046	140.511	147.615	166.457	208.89	176.634	139.536	113.222	94.9002	87.067	84.5886
SPV_0172	61.5681	76.4702	77.6622	56.4583	84.2674	54.5893	141.385	139.756	110.271	84.8628	63.9859	61.9591	63.6009	43.5193	49.0475	55.5511	73.5248	67.9586	78.2596	85.7927	77.8719	74.8846	105.139	101.525	68.4274	82.8873	86.0294	91.7665	60.0315	51.8171	59.491	75.5857	86.5898	70.2562	150.383	152.625	171.165	166.979	130.59	137.071	89.7989	103.391	104.712
SPV_0173	45.9752	55.6312	49.3045	45.6622	58.3713	34.2442	116.956	114.202	78.2817	71.8999	52.41	60.3048	32.9632	23.9887	48.7623	46.3735	66.7475	70.1072	69.2592	76.7899	50.1785	58.7813	92.2181	74.046	82.219	81.3207	75.1782	62.8234	62.3965	71.7432	45.262	42.1341	59.5556	56.9506	90.5485	99.3929	422.371	386.644	250.402	262.248	313.647	99.0864	90.4835
SPV_0174	468.177	459.509	448.997	566.626	325.876	218.362	339.779	375.841	306.074	267.639	433.95	415.124	205.765	206.639	302.244	317.048	284.705	306.378	378.4	386.967	326.618	390.344	420.043	396.08	391.157	347.338	402.214	396.855	450.135	461.373	500.952	521.12	302.778	315.784	200.166	233.193	179.153	190.889	137.227	142.275	100.086	137.392	124.471
SPV_0175	498.098	487.647	471.917	612.662	262.777	142.133	333.271	338.647	303.289	306.841	399.553	308.044	148.681	136.774	305.963	274.448	299.243	308.798	334.753	353.216	295.897	513.973	409.823	405.909	389.565	308.801	404.791	388.834	669.731	660.74	546.679	574.004	323.736	341.055	230.302	250.181	153.55	169.568	125.684	128.97	115.946	185.58	178.374
SPV_0176	124.624	115.184	128.746	165.244	154.482	98.9031	189.99	187.675	137.414	118.736	207.399	172.782	129.637	101.799	125.684	115.943	162.399	160.949	188.042	191.29	130.926	148.259	169.183	167.836	158.359	156.756	156.559	153.887	137.284	134.008	142.609	145.669	148.671	149.618	91.9724	102.799	141.301	113.599	104.664	91.945	85.1	88.3386	82.9142
SPV_0177	174.993	180.536	182.353	216.742	194.039	106.351	227.638	226.304	173.616	144.623	217.954	211.99	172.905	164.126	125.944	113.568	204.827	210.237	220.199	224.161	171.856	197.822	226.686	238.981	233.504	203.8	217.449	227.862	169.889	181.114	167.725	193.881	199.686	205.584	163.053	168.299	213.045	182.857	161.835	158.78	132.67	113.688	118.399
SPV_0178	1207.69	1197.27	1128.15	978.99	681.38	571.526	813.184	817.332	907.304	884.327	850.525	694.094	461.715	431.436	1565.09	1518.39	849.571	806.759	1051.22	1038.36	701.76	738.824	962.413	972.688	1334.76	1283.87	877.112	851.935	1303.27	1359.36	1221.56	1271.11	661.257	673.754	3465.65	3757.82	3029.66	3748.07	2165.39	2617.84	2397.36	2183.61	2210.72
SPV_0179	346.157	395.616	352.781	338.576	238.23	133.635	172.912	184.445	240.633	233.463	197.028	128.29	73.9705	93.9347	441.427	358.809	192.63	199.526	220.991	230.234	166.706	300.055	279.137	317.099	384.034	309.124	371.974	342.128	656.152	640.278	342.173	338.154	207.718	221.855	700.459	820.009	555.847	609.19	418.744	533.465	654.599	494.723	491.387
SPV_0180	1535.24	1708.12	1631.33	1597.12	1457.57	1451.48	1191.66	1163.47	1326.38	1384.82	646.407	620.014	324.801	290.56	779.249	694.058	640.126	658.9	1307	1267.96	806.38	950.972	1232.14	1438.71	1525.14	1502.71	1125.85	1153.2	1448.93	1434.16	1577.19	1612.13	1055.02	1103.8	2004.09	2098.83	5317.29	4861.84	1940.54	2093.65	2357.82	1498.68	1531.06
SPV_0181	1820.49	1885.84	1924.45	2119.86	1756.03	1514.86	1270.85	1252.87	1616.42	1552.21	714.544	633.829	386.439	359.83	732.209	714.336	719.539	694.795	1464.95	1532.49	895.628	1108.38	1404.44	1583.56	1742.13	1545.3	1346.91	1465.94	1825.58	1865.91	2001.1	2190	1194.22	1387.74	1742.03	1985.5	5165.12	4740.98	1802.94	1857.54	2026.94	1116.43	1123.06
SPV_0182	2312.52	2468.89	2264.06	2084.19	2141.86	1689.44	1632.45	1708.46	1900.02	2129.97	1134.79	1237.06	715.95	691.909	1087.7	1124.94	1090	1161.04	1988.45	2044.37	1149.23	1856.62	1869.23	1987.78	2435.66	2106.51	1604.77	1607.46	3558.87	3372.68	2661.78	2526.74	1629.97	1863.48	2848.95	3032.35	8752.7	8844.05	3684.51	4004.85	3986.54	2722.25	2600.06
SPV_0183	347.937	385.821	379.387	392.217	372.982	244.129	214.518	224.284	216.2	204.769	97.4292	109.943	75.2585	61.6688	89.8616	77.7116	82.594	81.9825	145.525	147.725	132.482	151.96	182.579	178.274	127.009	137.527	231.054	221.486	137.262	157.012	214.046	230.163	197.227	177.577	364.689	388.424	389.847	361.457	171.683	171.715	170.733	112.159	114.426
SPV_0184	801.392	712.81	728.213	838.421	718.279	503.547	578.468	639.26	629.055	681.221	283.008	420.659	435.318	298.526	224.12	220.569	153.458	178.643	421.612	396.236	555.392	597.616	752.652	650.138	352.591	308.146	655.155	585.305	705.448	728.674	617.432	570.512	508.991	560.402	664.789	726.695	596.1	562.483	322.824	298.876	289.607	225.147	205.01
SPV_0185	35.9369	43.2582	41.5672	37.9276	53.901	32.5544	99.5289	111.214	72.4996	74.0391	52.8004	51.3546	35.9423	26.4768	34.1701	31.3582	53.211	48.5202	64.7259	70.7177	53.3537	72.9218	82.5728	75.1308	89.8082	99.1364	53.3497	54.0893	75.4235	80.3093	60.7701	55.8943	58.5026	51.4871	64.5388	64.1264	235.041	218.538	137.123	152.596	125.324	85.4107	80.2705
SPV_2121	115.448	104.736	97.8197	94.6496	88.7817	44.772	220.769	258.556	160.61	121.725	111.508	136.138	1476.48	2082.02	2092.69	1777.22	202.313	222.129	127.301	181.608	123.095	179.285	188.644	172.239	181.047	185.73	168.246	146.919	167.339	161.52	117.463	123.068	156.385	113.456	148.619	148.471	560.459	528.303	385.011	392.532	878.323	334.867	301.888
SPV_0186	133.489	138.819	137.229	130.769	124.23	87.0421	246.558	270.728	169.063	155.009	272.308	293.38	834.269	942.059	1146.35	1051.77	336.951	343.761	201.179	200.512	174.904	151.24	263.143	262.879	199.235	193.769	200.556	206.645	170.258	178.508	185.911	204.899	219.104	218.105	204.578	200.296	349.429	314.079	306.949	288.367	547.675	318.535	321.094
SPV_0187	115.384	115.773	115.374	139.151	128.135	95.1676	133.853	148.546	117.002	128.299	136.131	121.834	87.1781	83.5041	126.617	104.679	172.112	194.765	113.527	120.952	110.04	140.126	105.767	98.6865	103.292	101.215	70.2435	66.4534	156.135	156.63	112.965	108.478	71.4154	65.7767	85.6721	94.7839	757.055	675.031	409.435	388.948	241.682	103.413	103.652
SPV_0188	181.159	157.589	151.55	187.671	160.851	196.446	159.522	189.969	155.484	233.02	171.819	143.448	95.9953	157.202	156.534	128.612	240.594	303.374	120.468	158.494	150.408	233.82	137.613	120.355	171.311	165.517	101.308	108.097	389.191	332.505	152.721	127.63	82.2972	93.2976	87.9368	101.145	993.189	928.523	503.285	563.291	280.333	113.574	108.188
SPV_0189	32.1915	27.9309	35.4376	36.7493	36.1858	17.897	53.7085	61.681	43.3995	57.8279	35.0046	21.7882	13.7028	32.3634	41.7919	22.2227	53.6308	59.3345	25.8735	35.3252	40.4559	59.2246	39.8201	32.5803	43.9987	57.7232	33.2844	23.7807	48.7264	45.7555	23.4819	23.423	37.1435	22.808	41.8345	42.3967	248.416	236.272	180.009	177.53	106.938	34.3078	31.2749
SPV_0190	35.6237	38.6363	43.2097	53.9745	52.9192	28.4844	61.2833	74.669	52.9931	61.9776	37.497	29.485	14.7954	34.5827	46.5578	32.4998	64.4114	76.0297	30.8752	33.7907	42.7395	79.2999	46.4331	39.5882	57.8912	50.7036	35.5439	37.8182	80.3467	77.6802	33.1336	40.8059	41.515	45.0562	40.1036	46.9446	238.126	214.06	168.357	158.159	99.8427	25.4562	27.4956
SPV_0191	52.0337	49.8026	54.0363	54.1972	65.6842	39.2178	62.3314	84.0844	63.1524	78.7297	48.3182	43.3023	19.1883	38.4285	59.7617	41.845	79.4061	85.4421	41.6362	41.8035	50.8086	75.0146	62.0467	48.5012	59.1266	68.503	40.5626	46.1047	70.7747	77.3407	48.529	44.1967	45.9071	40.3411	48.635	57.1186	259.452	251.436	196.012	198.498	117.006	31.47	39.5913
SPV_0192	5726.45	5335.71	6164.64	5262.53	3396.41	2621.99	7696.14	7118.14	1927.84	2284.81	5665.68	3504.47	3246.9	5264.47	3409.51	3502.48	4269.91	4790.51	1659.46	1768.57	3501.7	6574.36	6284.5	6176.64	2788.47	2172.76	4943.66	5055.51	5969.32	5237.88	2148.33	1892.62	7605.46	7768.83	5558.8	4820.81	1229.93	1238.21	3404.94	2845.82	2993.95	4054.89	3977.11
SPV_0193	3255.74	3548.4	3774.48	2602.63	2075.41	1211.06	5213.5	4517.78	1157.06	1245.48	3854.45	2129.82	2312.53	4031.02	2076.42	2175.34	3052.38	3308.3	1167.59	1228.27	2111.11	3472.33	4393.95	4599.77	2317.8	1727.9	3236.29	3399.79	2651.8	2280.99	995.558	974.104	5272.54	5141.99	4063.97	3099.07	935.304	878.181	2430.4	1886.24	2197.3	2621.97	2546.09
SPV_0194	2190.65	2629.23	2970.14	2346.76	1736.05	1192.58	4103.48	2918.74	871.256	703.265	3057.06	1304.78	1678.48	2680.97	1483.45	1522.37	1998.64	1917.59	1178.19	1136.13	1531.01	1747.19	3250.71	3781.64	1572.62	1426	2386.79	2694.75	1308.26	1143.2	713.013	758.465	4074.65	3392.79	3257.96	2355.76	691.503	650.46	1755.51	1280.14	1494.47	1609.27	1412.21
SPV_0195	3575.84	3808.84	4057.98	2563.29	2275.83	1278.34	5592.89	5026.14	1063.16	1206.03	3867.98	1969.19	2219.79	4524.41	1889.57	1913.4	3369.1	3683.56	1377.98	1428.05	2042.63	3541.59	4869.99	4950.41	2863.12	2039.12	3362.21	3382.05	3505.47	2977.12	1055.58	971.628	5305.96	5184.76	4181.76	2771.16	864.858	840.723	2207.05	1645.43	1839.2	1912.59	1665.49
SPV_0196	2828.58	3448	3705.46	2915.64	2265.09	1601.2	5311.78	3893.31	1014.69	879.801	3654.95	1566.87	2087.85	3828.01	1571.81	1697.3	2616.77	2702.08	1585.59	1548.84	1806.04	2267.3	4275.48	4843.2	2444.84	2101.08	2877.94	3183.11	1648.85	1451.44	889.337	899.695	5105.69	4569.56	3143.35	2029.17	656.697	563.262	1604.03	1057.3	1193.86	1185.83	932.83
SPV_0197	5002.1	4989.64	5347.76	4209.74	3280.28	2273.11	7458.28	7047.86	1392.52	1752.11	5414.64	2854.07	2858.62	6818.4	2260.88	2255.66	4536.39	5263.13	2107.29	2217.8	2623.6	5678.06	6806.92	6924.16	4701.59	3223.44	4305.08	4636.86	5469.86	4724.38	1578.19	1293.8	6825.44	7225.3	3498.32	2244.61	759.056	683.553	1875.88	1294.08	1377.72	1308.19	980.752
SPV_0198	4387.11	4511.75	4881.3	4012.37	3123.44	2077.08	7095.07	6054.34	1273.47	1522.61	5106.87	2568.75	2733.45	6020.54	2125.25	2028.51	4163.25	4474.59	2126.84	2172.98	2359.38	4176.62	6301.36	6499.01	3908.49	2946.79	3805.32	3981.51	4014.96	3525.46	1391.26	1260.36	6236.21	6244.15	3255	1980.11	640.496	585.333	1631.4	1087.24	1198.15	1089.31	752.343
SPV_0199	3545.21	3764.25	4233.66	3286.22	2754.98	1921.77	6213.17	4970.5	1146.74	1158.61	4246.52	2069.25	2436.29	4870.14	1734.66	1770.68	3377.37	3510.4	2001.67	2006.38	1990.56	3145.17	5390.05	5587.9	3310.67	2659.8	3305.04	3587.01	2796.52	2439.5	1199.66	1123.85	5549.87	5388.12	2798.79	1706.4	561.51	497.376	1487.78	922.164	964.839	893.806	631.437
SPV_0200	4588.89	4752.39	5396.08	4677.32	3669.21	2816.96	7853.14	6720.19	1552.75	1642.3	5779.01	2879.1	3525.75	6537.44	2240.55	2174.84	4554.63	4628.38	2651.64	2815	2498.6	4557.3	7069.17	7340.94	4411.91	3546.11	4394.78	4815.96	4445.33	4222.25	1518.45	1549.41	7465.98	6950.33	3075.1	1918.85	637.754	543.477	1630.95	1031.76	989.983	962.977	669.782
SPV_0201	3320.61	3213.99	3653.09	1837.31	2448.47	1177.77	5402.19	4820.45	1095.95	1241.31	4142.09	1977.52	2266.59	4482.76	1474.27	1441.08	3160.06	3469.44	1906.42	2003	1757.27	3805.55	5527.99	4966.64	3398.56	2450.14	3113.08	3011.18	5143.55	4541.55	1182.01	1119.58	5544.47	5054.32	3872.27	2124.11	840.146	806.363	2350.49	1774.47	1595.23	1740.13	1140.96
SPV_0202	4341.74	4881.33	5083.23	3181.84	3560.82	1977.06	7527.73	6634.58	1513.49	1510.61	5880.53	2816.05	3323.6	7141.46	1992.91	2121.82	4261.93	4534.98	2890.91	2794	2269.07	3830.31	7499.93	7786.36	4684.52	3770.9	4179.56	4414.2	3734.12	3415.99	1555.87	1547.69	7747.62	7082.72	4584.25	2425.28	969.247	906.31	2667.31	1846.7	1761.2	1740.25	1169.19
SPV_0203	3945.4	4259.7	4581.6	3204.63	2936.54	2140	6617.88	5489.79	1210.67	1555.86	4756.9	2522.69	3063.69	6061.53	1714.27	1703.48	4106.17	4084.83	2421.03	2459.03	2203.18	4009.16	5961.87	5828.81	4090.44	3080.22	3449.84	3727.33	4330.85	3923.85	1427.89	1359.35	6338.55	6389.45	2729.21	1668.64	602.155	514.674	1626.27	1011.8	952.233	932.317	641.368
SPV_0204	4348.84	4486.3	4693	3056.27	3176.43	1936.8	6901.1	6186.96	1318.99	1507.06	4994.26	2840.21	3142.12	6323.61	1757.53	1830.48	4038	4509.78	2390.21	2575.79	2143.92	3957.9	6735.33	6431.29	4305.33	3194.69	3952.1	3833.82	4356.6	3806.45	1364.48	1320.69	6831.61	6589.61	3756.05	2121.71	738.497	698.104	2090.45	1313.44	1211.72	1267.63	824.93
SPV_0205	2592.97	3171.26	3475.85	2161.04	2432.78	1599.15	5248.47	3905.13	1063.63	932.518	3774.38	1920.62	2530.2	4404.11	1349.75	1344.56	2686.41	2673.26	1995.52	2100.71	1543.01	2089.37	4650.57	4908.02	2770.24	2564.93	2668.3	2985.92	2043.03	1872.03	995.253	1071.13	5549.95	4640.73	3579.52	2048.67	714.29	657.198	1904.11	1303.33	1175.84	1227.8	829.874
SPV_0206	2285.58	2724.88	3229.25	2073.97	2455.79	1962.89	4790.75	3466.26	1022.55	903.928	3672.93	1760.43	2543.37	4243.87	1269.78	1361.57	2483.62	2352.45	2082.29	2085.08	1584.99	1836.48	4289.45	4744.4	2312.34	2265.85	2487.84	2814.31	1761.7	1621.63	952.472	1148.64	5047.12	4335.48	3111.49	1928.33	678.471	618.67	1599.04	1122.12	935.285	993.416	600.99
SPV_0207	3693.61	4518.24	4517.63	2608.46	2966.65	2299.27	7036.12	5574.98	1320.3	1597.27	4883.81	3142.92	3849.23	7567.44	1720.72	1823.36	4233.58	4388.82	2566.5	2548.62	2209.2	3650.64	6620.87	6372.68	4916.14	3811.97	3319.62	3456.77	3900.17	3435.02	1502	1409.39	6719.78	6784.87	4349.28	2585.32	1036.3	950.846	2649.68	1950.73	1655.35	1671.52	1100.2
SPV_0208	3722.19	4103.51	4278.68	2926.9	3156.3	2184.18	6732.87	5690.33	1451.77	1511.45	5281.21	3539.95	4015.48	6932.33	1914.77	1906.29	4210.87	4287.76	2852.76	2970.96	2168.67	3302.25	6940.8	6630.54	4464.22	3619.5	3598.61	3808.6	4006.52	3646.66	1744.77	1733.43	6911.33	6397.7	3814.89	2404.36	899.644	791.192	2124.57	1493.79	1288.71	1238.2	843.845
SPV_0209	2569.69	3118.93	3571.1	2672.26	2696.56	2349.05	5564.49	4098.88	1253.61	1150.41	4445.45	2750.43	3627	5666.17	1513.46	1481.81	3352.34	3285.62	2445.17	2593.18	1749.51	2290.69	5342.73	5722.79	3398.75	3172.9	2892.26	3599.8	2528.06	2320.03	1298.94	1400.18	5998.22	5194.77	2914.72	2084.95	768.476	697.667	1845.8	1424.33	1019.61	1094.09	807.715
SPV_0210	2481.47	2919.64	3302.81	2411.75	2630.02	1716.35	5300.15	4379.73	1205.71	1086.94	4191.6	2761.89	3535.13	5096.65	1496.1	1380.86	3110.4	3307.38	2375.72	2422.88	1574.46	2187.56	4970.78	5293.88	3313.13	2935.01	2800.3	3035.8	2231.73	2062.79	1331.35	1408.26	5610.64	5420.8	2901.96	2082.39	817.832	724.284	1886.02	1422.38	1017.9	1025.71	790.071
SPV_0211	2694.49	3274.59	3638.15	2463.33	3152.82	2454.39	6032.29	4954.25	1498.59	1101.29	5059.9	3179.74	4193.67	5905.15	1744	1625.39	3346.67	3459.04	3013.41	2832.11	1789.52	2068.2	6125.99	6441.08	3432.96	3597.35	3141.4	3407.33	2068.65	1874.2	1532.91	1690.72	6468.02	5680.08	4920.44	3270.19	1345.45	1307.29	3205.41	2506.88	1889.95	1797.82	1351.18
SPV_0212	1588.1	2091.31	2312.36	1482.5	1801.64	1267.29	3908.61	2789.57	849.301	687.816	2775.52	1718.15	2492.6	3343.4	1052.35	1040.43	2173.56	2061.4	1550.59	1537.5	1092.85	1172.68	3300.95	3337.36	2034.2	2126.55	1799.76	2008.69	1156.65	1069.05	813.13	889.675	3793.27	3197.81	2872.58	1937.12	812.629	739.47	2089.48	1638.47	1390.42	1243.9	941.876
SPV_0213	1302.55	1619.37	1791.85	1126.34	1407.56	968.705	2980.76	2399.32	663.633	549.498	2258	1581.5	2001.39	2633.6	867.815	864.651	1694.7	1776.26	1367.61	1318.73	857.938	951.513	2705.53	2834.66	1790.18	1687.87	1445.46	1567.33	953.159	886.465	717.951	821.45	2839.73	2509.3	2766.38	1881.08	783.507	742.948	1990.93	1582.04	1267.59	1152.33	966.777
SPV_0214	291.307	324.67	337.706	314.27	173.621	150.221	487.53	430.918	161.364	142.198	513.151	433.888	547.359	517.615	134.017	139.041	404.448	396.882	122.646	127.49	219.342	199.709	455.913	524.859	125.29	125.053	289.948	303.138	156.228	167.893	121.561	106.646	583.566	510.685	809.448	718.725	86.5024	80.1996	395.441	365.418	324.37	276.659	263.575
SPV_0215	5865.08	5767	6138.82	5774.32	3013.51	3047.49	7545.25	7321.41	3173.33	4473.88	8343.93	10478.3	9915.63	11743.9	5764.76	5982.55	8392.55	9088.02	2578.72	2795	6452.87	8702.01	7423.84	6778.9	5413.89	3706.99	5621.87	5601.73	12309.6	12277.5	6803.88	5747.52	6940.48	7623.35	9452.55	9390.91	3472.08	3554.76	5583.11	4996.07	4386.22	5960.62	6158.84
SPV_2122	9149.21	8338.22	7934.5	7503.81	4501.05	3594.01	10037.2	10654.7	4375.59	6237.14	12200.8	16364.5	13723.7	16676.4	7625	7935.89	12381.4	13194.3	3644.57	3828.25	8394.8	11076.7	10942.8	9272.04	7010.59	5087.65	7907.05	7308.26	13756.2	11999.2	10360.6	7955.22	8687.38	9873.47	10797.8	10715	4071.8	3948.39	5864.45	5221.59	5191.29	6336.76	6226.61
SPV_0216	5720.19	4959.6	5353.02	6352.35	3050.2	2105.34	6711.44	7140.65	3078.57	3048.53	8858.54	10237.2	9142.03	9355.2	5159.23	5168.17	7258.67	7750.41	2824.79	2861.99	4917.11	6136.69	7666.82	6968.8	3688.72	3028.95	5858.28	5954.9	6537.77	6426.19	6629.7	6362.03	6287.06	6587.92	7561.81	7763.86	2707.75	2552.33	3905.81	3295.8	3332.45	3871.18	3736.03
SPV_0217	2955.92	3050.44	3642.91	4321.44	1927.81	1507.95	4678.81	4049.06	2016.61	1502.66	5479.29	5460.92	6088.59	5826.63	3173.14	3250.13	3860.12	3994.36	1813.16	1799.98	3037.86	2442.14	4470.2	4707.46	1854.31	1898.63	3690.35	4061.14	2169.43	2050.98	3566.91	3862.38	4404.86	4118.66	6361.73	6495.52	2167.8	2151.69	3229.82	2917.14	2754.27	3206.68	3124.83
SPV_0218	3567.08	3909.7	4083.81	3805.97	2165.95	1336.53	5550.78	5163.54	2012.6	1838.59	6164.78	6830.67	7573.89	6919.97	3609.55	3450.8	4885.24	5116.97	1722.92	1775.95	3400.53	3326.56	5364.32	5105.05	2542.63	2253.65	4315.68	4335.44	3460.63	3403.44	4107.72	4313.05	5477.99	5161.72	9189.51	8915.51	3050.42	2985.44	4757.48	4519.29	4328.52	4485.61	4504.83
SPV_0219	2972.83	3777.07	4388.07	4442.02	2327.95	2357.61	5978.97	4340.9	2074.44	1484.92	6116.69	5757.09	8154.13	6754.02	3335.99	3506.64	4411.02	4147.39	1797.81	1867.53	3663.4	2019.8	4950.65	5256.46	2097.73	2323.17	4210.16	4866.13	1633.43	1687.07	3566.33	4478.96	6310.92	5212.59	10083.8	9920.36	3115.34	3163.64	4820.09	4750.33	4437.5	4414.36	4327.18
SPV_0220	77.0345	102.05	88.6456	49.9609	94.6825	58.5781	178.931	181.33	147.677	141.013	260.251	280.871	161.055	146.088	175.248	212.196	328.792	315.188	231.795	230.915	127.086	129.747	197.599	192.743	187.599	212.051	105.95	93.5082	158.886	152.56	157.889	131.037	116.201	108.87	284.86	255.126	1851.35	1682.18	1150.22	1159.12	897.582	992.424	1050.42
SPV_0221	150.301	139.52	143.699	148.623	206.277	160.675	250.351	257.804	216.745	207.454	388.018	417.143	274.899	189.079	208.571	218.053	450.811	440.893	345.649	349.658	171.574	168.83	237.79	234.463	231.447	269.144	168.805	170.148	201.965	206.58	238.847	242.871	172.367	167.729	266.139	268.06	1234.61	976.418	712.626	624.217	487.865	438.138	428.678
SPV_2125	59.4433	55.2312	63.7743	11.7564	65.8847	33.0748	39.7893	39.3641	63.4843	78.6025	41.2404	23.1277	33.9921	23.3403	37.7798	45.6766	48.9925	34.3056	74.4299	93.169	59.4562	46.9512	38.3948	47.4934	58.2557	59.2908	42.5807	45.7279	50.6235	51.4251	44.8361	48.7609	31.229	25.0885	291.548	211.538	692.603	583.086	436.649	413.75	413.82	369.809	363.799
SPV_0222	384.614	304.632	307.865	410.82	403.879	422.782	576.493	638.044	367.803	432.03	498.639	554.094	302.479	250.479	335.476	330.737	464.11	471.091	488.152	522.368	394.086	506.698	383.388	327.76	350.826	315.617	281.703	275.578	544.367	529.886	442.721	382.007	224.56	244.019	246.708	274.366	502.846	433.087	381.967	366.632	318.685	263.143	270.795
SPV_2126	0.589776	1.35227	0.785915	0.880894	15.3147	5.36756	10.8674	22.2129	24.833	21.7757	2.51012	0.756191	1.60097	0.349774	3.03939	0.391144	2.3599	1.23384	2.2989	2.98501	13.4227	22.5256	4.71529	1.28111	12.2637	16.8157	6.25344	3.59335	1.23022	1.70159	3.28048	1.44295	7.97579	4.06049	0.898612	0.805864	3.50296	3.62592	2.6686	2.99868	3.77668	0.947295	1.30787
SPV_0225	0.7223	0.702868	0.833628	0.929456	18.7849	3.28	9.97444	20.1138	28.2391	23.6815	1.89178	0.85487	0	0	3.09915	0.884372	1.30429	2.09227	2.92617	4.06396	13.9714	22.3414	5.33061	1.33334	12.4072	14.0198	6.98933	3.6977	2.31793	2.62061	2.56174	0.501921	8.32993	3.59457	0.667529	0.633756	3.00877	3.26308	2.05322	3.55297	2.65838	0.781476	1.37786
SPV_2127	0.702987	0.478852	1.36647	0.258458	14.6132	3.61794	7.0243	18.8598	23.9769	23.5387	1.8412	0.832012	1.06757	0.513127	2.49172	0.860725	2.19262	3.16762	2.62309	3.81404	10.7203	24.8027	4.94103	1.83467	11.1606	15.0344	7.61375	3.39608	3.21789	3.31027	1.91342	1.79117	4.64521	2.70989	1.11329	1.00599	4.51033	4.40833	3.00657	4.89614	4.90454	2.09395	3.50727
SPV_0228	9.19291	17.0563	14.0347	16.8429	15.3213	15.6777	15.6534	29.7618	28.3906	30.1706	14.2275	14.1442	3.62975	10.177	17.8354	13.0065	22.234	23.0783	20.3852	38.4229	26.8571	25.6167	20.5327	23.3286	36.6328	33.003	17.6822	14.936	40.9079	36.9014	28.2568	35.0635	14.4031	19.2888	9.36465	9.90324	119.98	134.504	57.9575	80.8974	63.0882	40.4391	43.2563
SPV_0229	7.96482	9.97693	8.87939	7.09114	14.8735	7.37557	11.0549	20.3392	30.3856	28.5275	17.6443	7.60911	3.08318	4.44578	13.2561	11.8766	19.9969	11.4352	21.8609	21.2142	17.2727	33.9446	15.8157	12.6649	26.0676	27.3927	14.2386	10.8327	30.752	27.27	19.0899	19.0459	11.8968	15.0189	7.77844	7.86771	91.6806	101.3	39.6116	54.8506	45.2609	28.7183	36.5839
SPV_0230	18.9248	34.8318	31.2356	25.5246	35.0026	19.4991	43.5655	52.4418	51.6015	64.8181	31.1747	12.0803	4.48981	9.44133	31.7134	18.5304	22.0133	26.8475	36.3597	41.7984	41.9497	74.418	44.6525	45.8385	67.7862	76.9181	42.8378	47.2789	75.0882	61.8654	56.6085	48.6709	38.3085	45.7302	27.6168	27.1429	118.443	129.397	89.5675	106.816	85.9923	109.163	112.362
SPV_0231	17.7505	26.6798	28.2782	16.7757	26.3589	11.4402	30.8267	38.704	43.2222	43.5879	34.2678	19.9836	5.86088	15.4056	21.1489	17.6105	28.3774	26.1366	42.0873	41.522	40.8488	56.3567	44.5503	42.991	67.2416	66.3737	41.756	40.8711	57.3837	58.5288	46.9519	49.7255	38.2928	37.6338	33.2501	31.7544	144.566	153.548	118.672	139.731	97.5829	113.087	135.018
SPV_0232	2.26816	4.18436	4.32847	2.71019	20.4762	8.55457	11.7244	21.4869	16.0109	23.7521	7.89824	5.81631	1.49261	3.13871	12.8349	5.68275	11.6976	13.049	8.9066	10.8625	12.2273	38.0803	7.77173	6.72559	15.7745	27.1912	10.4705	5.66945	11.3548	13.2776	5.87736	4.83783	6.73969	6.60987	3.92438	2.87461	14.5253	17.6562	12.7631	11.3475	9.65243	8.79596	10.5284
SPV_0233	3.53436	5.83722	4.49657	5.63088	20.1026	7.72764	16.9083	31.8567	29.8869	28.2358	8.81275	3.02109	2.32586	3.2606	16.1904	4.16714	11.3138	11.5018	8.16396	6.66805	14.1363	51.87	11.5123	6.33684	20.5947	36.1019	9.29088	5.88963	16.0554	19.7046	7.57937	5.32134	10.343	8.5832	4.60355	4.0261	20.4059	21.8615	15.2047	17.4326	16.1006	8.66021	9.21424
SPV_0234	3.92344	4.90417	4.49979	6.02751	35.8644	18.8417	28.393	43.818	34.9286	48.0449	12.8672	9.10281	3.31959	5.54011	14.2725	7.18663	14.3534	11.0417	13.3351	12.3233	24.221	47.9878	14.6882	9.27618	27.1286	56.1977	14.3924	14.01	9.43102	8.71827	9.76595	8.22779	15.2542	12.6587	7.05531	6.37415	30.4509	29.752	22.8857	23.1362	20.3761	9.84607	10.6028
SPV_0235	5.07476	6.86027	6.0307	7.07439	29.7031	15.4196	27.5391	39.2615	32.9912	42.0567	21.7525	15.9478	8.20154	10.9764	14.9013	9.72289	20.7041	22.7945	18.3072	20.3398	21.076	37.1621	15.7215	12.6187	32.5444	46.1207	17.0245	13.5242	13.8234	17.6995	12.9366	13.783	17.1154	12.4835	10.2399	8.82322	45.2632	43.7817	33.9632	34.8943	28.6975	13.8011	13.3725
SPV_0236	3.99047	7.80152	5.0848	6.17692	13.0639	3.74773	13.7	21.0201	22.0868	20.0912	18.2469	13.4888	6.08756	16.9965	9.67753	10.2652	22.6445	19.7322	13.3235	22.0329	13.721	23.8063	13.1207	12.383	27.3096	20.2331	12.3506	12.0714	12.7126	15.017	13.9059	13.245	9.11356	6.50168	9.4573	9.21173	43.1654	44.5795	36.9574	38.3438	26.8828	11.6221	11.2453
SPV_0237	8.0229	7.61189	8.00728	8.45472	31.306	17.103	30.2497	40.2154	35.8385	37.9659	30.0933	25.431	18.1487	17.5785	19.3217	11.9226	30.5568	29.3724	24.3232	30.8547	23.7761	43.921	25.1144	16.7819	43.419	50.1475	25.0123	20.2628	28.5426	27.9556	17.6829	19.7127	23.2526	18.3146	12.588	12.0443	58.0414	54.9512	43.7793	42.3717	33.6309	15.1211	14.9218
SPV_0238	165.627	157.862	172.651	214.074	231.872	172.36	382.918	355.857	194.247	165.373	618.878	590.88	367.484	270.376	378.265	387.271	451.058	458.412	310.611	321.677	194.928	182.166	324.424	322.916	331.416	325.387	250.197	262.583	212.854	213.276	270.678	292.669	250.876	254.154	330.22	353.288	597.272	522.654	450.485	420.67	312.01	237.886	220.008
SPV_0239	79.2413	82.8184	72.3494	86.8721	100.664	88.8579	178.825	205.607	123.457	132.698	106.988	108.642	53.6953	53.7678	62.7892	59.0479	112.179	103.77	101.486	122.742	98.2333	131.904	102.487	89.0891	99.8883	102.07	85.9172	72.3153	114.194	118.625	75.7121	65.4935	86.1166	84.2915	47.1909	48.6636	125.294	107.322	87.2424	84.3673	67.7877	56.3556	54.1117
SPV_0240	55.1442	85.8642	88.1253	80.6688	133.026	94.4829	165.534	189.651	114.391	145.518	97.5043	103.724	51.7043	44.8709	67.3962	64.0735	87.8726	88.5777	116.958	134.929	88.8105	117.741	109.68	108	86.806	131.968	92.0187	88.2398	67.2553	66.2898	61.468	79.082	103.998	89.5518	90.3222	86.6954	196.861	187.164	144.074	137.628	115.955	88.4271	101.807
SPV_2129	13.048	22.6958	25.759	4.67726	23.2997	15.4054	50.466	40.3225	37.9937	41.4142	40.3877	13.3838	5.1519	3.09531	9.49306	6.92282	13.9226	16.3782	32.5505	34.0848	30.6319	34.9048	18.8768	19.4351	19.866	32.6228	24.0934	20.7918	15.2415	20.9505	6.9953	7.85803	21.6767	37.6443	49.9963	50.0531	117.416	137.192	97.4216	108.953	80.2958	69.4434	69.4439
SPV_2130	6.19114	7.04876	8.80011	0	23.585	2.43657	8.13247	10.9329	27.8609	17.6455	0	3.17523	0	0	6.00581	6.56962	0	0	8.58049	16.1729	15.5035	32.0888	1.88566	1.02464	12.5683	16.1936	17.1481	16.2491	4.13253	2.4852	3.98304	20.5071	8.02761	6.49521	33.2191	26.0616	8.79244	12.2704	5.40771	16.7078	53.2596	16.1257	23.6204
SPV_2131	531.689	487.787	491.725	545.64	528.414	424.156	389.17	514.567	384.618	442.656	130.968	176.058	182.825	124.994	170.375	146.837	361.181	334.029	243.415	116.785	233.232	218.901	294.212	248.394	133.253	197.758	278.243	273.882	202.494	213.106	392.05	319.724	278.194	268.013	97.4033	109.49	15.47	18.8472	21.1875	40.9029	56.0732	25.7841	26.1938
SPV_2132	354.906	692.429	442.024	394.449	1001.89	2054.06	162.824	148.329	1290.06	750.527	137.318	194.065	378.665	157.861	94.9306	175.378	323.004	188.349	1095.87	726.007	789.622	253.06	351.705	470.761	538.59	1473.55	376.46	489.219	156.77	168.913	400.131	477.375	550.905	346.784	11.8713	7.44152	18.3571	64.8405	47.9985	66.0865	22.281	84.7368	74.1731
SPV_0241	209.11	191.014	200.914	265.004	202.569	186.089	165.81	184.151	207.619	207.019	195.724	211.77	116.947	67.5237	146.84	131.37	173.706	163.104	191.709	213.446	183.209	190.673	229.615	206.666	179.446	206.439	213.162	225.615	181.036	184.666	193.763	221.043	183.322	176.377	111.355	127.863	123.262	101.2	78.4281	74.1926	64.0453	68.1336	74.0164
SPV_0242	157.03	188.869	176.094	141.326	193.998	129.602	131.671	138.954	180.23	165.024	156.666	171.606	111.002	74.3524	104.772	103.933	143.716	149.083	168.031	163.473	176.66	145.878	192.938	204.422	176.98	183.852	195.278	200.192	118.74	128.363	150.436	159.742	181.402	169.223	205.965	199.515	189.939	183.874	132.347	152.464	108.659	143.635	150.805
SPV_2133	102.628	112.68	77.4742	43.1901	114.491	54.6155	45.2188	32.7697	101.663	86.1282	31.9664	18.2069	20.3884	21.4367	84.5286	69.6333	30.3038	27.0066	47.4118	77.5611	88.8977	75.542	107.141	79.0498	82.2585	86.3997	121.42	110.718	81.8593	102.342	125.96	87.4624	58.5845	51.9156	128.894	105.965	55.5992	88.701	55.4025	122.31	86.4084	106.251	122.389
SPV_0243	669.324	617.464	606.629	685.432	543.86	393.412	338.23	348.672	412.528	464.987	368.677	369.184	234.671	174.842	407.501	407.443	411.3	428.454	387.872	407.826	310.024	386.656	541.114	446.177	398.033	364.489	560.541	539.869	614.552	617.777	631.706	601.776	387.976	373.895	429.932	462.221	405.658	366.536	291.282	269.705	297.85	379.679	365.854
SPV_0244	524.929	572.546	559.685	550.044	525.638	353.721	353.553	325.576	338.899	340.22	367.897	336.717	241.351	200.323	310.39	316.439	304.697	348.113	367.941	373.369	291.176	275.244	474.972	411.525	336.52	326.962	515.233	483.41	352.602	370.473	450.539	495.038	403.443	373.685	430.938	441.034	360.166	330.537	274.092	253.444	269.29	354.995	369.187
SPV_0245	526.942	588.532	584.865	611.454	551.407	395.51	393.747	365.433	351.493	336.119	410.483	406.747	343.85	266.046	313.32	322.933	349.082	359.335	392.815	421.897	323.915	324.856	529.854	476.77	415.615	392.706	541.278	529.674	393.417	420.654	456.375	503.655	428.903	403.725	443.858	462.355	460.114	422.635	326.709	312.095	273.826	279.808	286.208
SPV_0246	716.166	743.231	787.494	879.317	803.287	552.848	566.595	539.289	520.769	468.986	594.708	604.135	567.38	494.058	408.015	404.617	510.238	538.121	577.691	584.993	479.063	502.368	760.732	741.627	693.058	625.263	787.912	803.505	621.954	641.32	686.249	733.852	586.979	608.835	532.218	574.909	730.532	658.186	471.281	455.886	353.343	254.726	268.811
SPV_0247	46.1644	47.1643	51.8002	47.281	73.4854	42.9119	49.4745	60.2677	62.2654	66.1856	24.6321	30.6663	23.0884	19.191	26.0165	23.1714	32.6515	34.0322	35.0979	33.3068	43.9472	66.5989	57.9826	42.7126	75.5676	80.0928	75.2985	67.7515	54.8788	52.5925	41.768	39.7172	38.1951	30.7503	37.1292	40.43	41.735	37.4306	31.9332	35.7324	34.7906	26.8272	35.829
SPV_0248	559.374	526.156	570.332	745.014	690.43	514.263	1087.07	981.252	597.07	486.301	570.052	628.366	395.3	286.591	346.993	337.512	392.949	402.334	668.713	704.77	553.621	574.558	712.975	684.64	507.929	444.413	500.099	492.134	497.672	500.831	579.573	616.774	553.934	559.706	352.611	387.74	332.434	296.45	264.82	246.035	196.241	254.913	229.023
SPV_0249	296.201	259.133	259.818	350.75	290.981	224.23	687.007	676.657	424.927	374.896	140.763	208.041	176.136	109.114	78.1957	86.6606	52.5319	62.861	747.99	815.718	571.08	720.625	491.377	462.672	432.07	409.235	302.893	322.056	674.98	692.608	458.864	474.148	213.441	226.12	105.631	123.253	604.12	545.081	403.834	382.21	302.517	179.544	161.066
SPV_0250	26.4188	25.7472	25.004	32.4519	45.9693	25.0752	32.007	42.1922	38.8428	39.1866	23.6061	17.2461	9.5927	12.2138	14.6713	13.5446	15.3137	15.9547	21.8528	23.957	21.018	38.6292	20.7532	16.3497	29.2508	31.7855	21.5765	14.9607	37.3199	34.1976	28.2928	25.7261	18.9844	15.3605	8.80181	10.203	24.3786	25.8809	9.90228	10.9053	10.7047	8.63287	7.28016
SPV_0251	4720.64	4384.2	4871.6	6297.66	3282.24	2324.4	8006.61	7929.59	2879.72	2738.75	6600.76	6995.74	5834.3	5024.07	5497.23	5632.41	5176.07	5469.06	2615.28	2649.61	3485.04	4070.91	4321.24	4366.46	3734.75	3295.04	4570.34	4402.2	4155.29	4203.43	4608.47	4556.45	4896.01	5432.8	4553	4983.96	1501.73	1499	2426.7	2493.24	2199.49	2865.21	2914.41
SPV_0252	3976.22	4382.75	4705.21	5897.24	3743.8	3022.57	8043.14	6880.1	2958.49	2261.45	6265.27	6151.11	6081.4	4995.45	4916.93	5473.4	5032.95	4806.13	3263.93	2981.78	3781.55	2479.62	4449.97	4862.65	3543.11	3543.59	4521.52	4598.76	2117.16	2080.64	3979.21	4484.86	5180.19	5160.04	4859.7	5309.11	1696.65	1554.76	2348.62	2103.85	2055.95	2268.39	2249.33
SPV_0253	2218.68	2411.2	2506.78	2850.32	2139.05	1629.4	3655.71	3080.48	1785.76	1491.79	3524.23	3453.39	3284.62	2944.18	2279.51	2466.96	2960.63	2993.42	2318.46	2302.05	2085.63	1853.88	2704.68	2906.91	2386.81	2254.6	2632.9	2726.78	1944.8	1930.26	2387.08	2537.08	2915.95	2915.34	2789.02	2866.73	1933.29	1687.22	1887.61	1819.83	1654.36	1571.37	1562.61
SPV_0254	79.2951	78.3609	82.2964	92.2066	108.081	66.6007	146.541	143.717	97.163	89.8774	186.306	168.552	135.764	105.327	109.419	105.251	164.268	168.952	121.27	125.8	107.499	130.683	123.785	122.523	129.221	129.145	115.81	114.65	93.1787	94.7413	94.8293	102.664	110.116	101.982	94.5225	97.7967	87.1333	76.7505	82.5295	78.7485	58.3472	68.8451	76.4537
SPV_0255	357.834	345.68	336.834	303.172	353.212	291.244	387.254	394.175	369.585	310.242	387.699	285.831	194.192	178.28	326.612	345.486	314.872	352.906	434.14	434.059	348.422	357.929	575.908	514.625	424.561	464.989	329.95	340.153	369.705	359.789	455.394	473.357	312.708	314.247	250.084	249.069	451.45	428.061	263.511	284.894	244.282	270.211	277.425
SPV_0256	305.106	386.104	334.867	247.115	301.602	152.77	336.123	344.181	279.484	293.562	301.225	295.558	173.447	173.854	280.045	262.683	378.694	324.379	283.31	349.938	289.755	299.963	454.038	419.834	491.009	447.351	282.847	295.774	338.216	370.78	402.23	402.069	330.614	303.816	268.778	275.1	538.562	512.798	306.621	346.38	310.428	301.375	332.7
SPV_0257	276.4	304.755	297.804	137.888	279.475	99.8835	279.551	267.419	254.561	266.118	252.858	204.398	144.834	165.569	237.544	232.141	307.198	306.127	294.586	287.983	256.534	232.389	405.521	352.436	400.725	404.828	255.83	281.385	283.227	237.978	364.4	359.428	291.801	285.676	285.166	292.29	589.44	605.409	324.795	453.737	346.378	381.48	392.305
SPV_0258	405.709	394.581	431.244	563.345	432.968	294.923	464.015	422.758	362.536	310.676	434.426	387.713	270.039	216.362	340.607	329.687	430.453	446.302	473.186	509.045	344.054	398.254	563.794	546.621	544.003	486.299	415.957	438.627	475.747	463.077	544.283	563.984	384.366	391.895	216.393	253.772	504.537	427.557	298.662	290.863	246.276	203.261	191.446
SPV_0259	745.414	665.859	647.534	555.815	717.602	554.579	684.086	716.024	513.117	643.451	620.724	710.578	380.087	413.104	502.577	549.99	758.944	768.728	632.668	716.312	673.071	851.059	832.175	743.546	796.838	751.055	628.072	591.86	1145.71	1202.19	794.475	798.024	571.724	612.19	368.683	395.999	861.868	755.579	581.443	617.08	467.344	368.695	391.311
SPV_0260	89.1216	76.9655	80.4492	91.0482	104.298	76.6223	101.169	126.333	116.847	122.415	70.6533	106.307	55.0035	46.982	74.8941	68.8644	93.4835	93.3986	91.6486	95.5789	107.174	139.325	103.899	90.6926	121.333	117.238	89.6818	96.4381	129.395	124.638	102.038	89.7071	90.3134	86.5728	64.6043	71.8134	85.7638	73.1321	62.0791	61.0807	42.6659	53.5662	52.9554
SPV_0261	782.889	699.058	723.377	779.498	1079.38	770.906	737.681	754.212	1105.74	981.854	607.158	708.355	602.587	478.48	405.827	416.355	722.955	713.475	1027.71	1039.3	569.896	581.753	507.666	518.997	372.532	377.042	427.472	417.57	453.526	479.527	480.588	504.989	385.913	427.691	570.006	602.144	692.44	610.918	672.697	618.488	588.606	627.55	588.357
SPV_0262	672.395	633.088	764.591	681.016	428.307	348.75	1544.15	1512.57	281.595	275.022	4390.2	5109.1	3225.57	3115.53	345.43	408.743	2603.23	2636.18	1144.97	1234.41	919.671	718.325	1060.09	1089.92	739.271	704.947	762.943	760.098	849.721	829.923	1086.63	1152.99	1678.22	1804.08	1768.41	1705.49	2274.39	2194.87	1608.18	1650.52	1093.52	888.733	924.904
SPV_0263	398.979	415.508	547.23	585.752	306.794	251.109	1243.88	1008.46	245.01	169.719	3303.48	3289.18	2354.07	1792.53	279.095	302.559	1759.74	1712.46	998.607	980.734	553.139	353.47	694.933	792.014	478.396	513.665	507.743	582.298	357.639	356.236	802.684	889.409	1257.11	1192.31	796.377	868.572	1132.32	975.148	759.34	730.654	532.671	467.478	485.532
SPV_0264	354.356	371.129	468.034	423.049	237.627	184.877	1113.67	942.503	221.528	185.867	3400.37	3357.05	2213.42	1804.24	259.506	266.742	1862.55	1881.4	945.022	998.995	491.356	385.634	720.932	747.48	527.928	561.806	420.341	433.891	483.122	493.802	803.609	892.919	1197.34	1174.8	755.563	757.215	1228.62	1115.24	881.582	894.45	733.354	822.724	844.737
SPV_0265	135.504	132.437	155.666	174.705	288.917	312.058	261.928	269.432	143.132	120.678	269.92	81.454	60.1257	56.7262	223.887	245.536	170.609	163.517	288.705	279.696	102.779	95.0771	124.193	122.171	104.519	118.977	108.327	117.981	88.5416	85.6004	135.725	169.624	110.679	88.407	112.415	123.873	88.6291	82.3509	78.4742	61.6512	61.3285	71.3519	110.293
SPV_2134	83.3741	85.1073	101.69	104.554	124.804	77.9703	102.409	85.6412	137.665	70.5818	67.7112	63.5046	21.1859	37.2069	76.0736	64.2363	47.5641	51.8085	105.254	107.819	71.4883	66.938	83.5975	95.633	43.7563	71.1249	105.747	114.517	47.5241	37.2779	67.2691	91.971	92.3175	43.3014	106.975	93.3734	83.0675	99.8471	77.3719	86.0411	64.0977	45.582	51.9648
SPV_0266	236.424	216.665	236.553	228.461	203.983	131.287	246.708	251.548	282.302	277.477	245.322	218.165	108.732	113.305	166.87	194.282	275.842	253.549	258.576	267.082	173.021	194.15	261.622	249.987	145.776	119.531	239.951	215.315	258.037	282.493	221.976	228.992	199.942	210.35	117.238	121.444	197.251	229.563	144.009	153.909	103.104	106.314	94.6419
SPV_0267	207.845	169.977	201.844	149.696	98.2399	58.1395	84.6532	105.85	81.3235	81.9814	368.723	365.995	195.331	135.209	127.648	132.863	113.968	128.452	224.177	204.177	162.615	98.4038	103.109	102.325	147.126	186.44	93.6088	92.3414	113.733	121.388	212.774	192.291	114.485	116.256	951.01	897.295	1898.77	1638.27	1781.57	1737.76	1408.11	1438.86	1388.78
SPV_0268	44.8193	49.4885	60.0926	27.6474	38.359	21.7536	38.0855	53.6281	47.5251	42.4098	57.8262	54.9387	38.5738	26.2249	30.5508	25.0072	28.7124	26.175	53.565	43.4293	49.0889	53.6583	28.6457	31.7696	41.849	53.532	36.8899	32.4522	28.8869	33.1096	46.4031	43.2233	37.6408	41.806	489.11	454.881	532.332	486.391	653.376	638.546	542.912	387.654	404.566
SPV_0269	118.907	104.206	117.827	125.739	123.516	88.5649	191.725	202.664	131.122	130.172	210.558	202.344	129.795	84.227	126.122	124.109	193.878	191.404	193.004	206.462	129.492	137.403	177.901	167.783	181.966	179.59	121.371	130.594	165.745	158.822	159.095	160.079	131.95	122.479	229.815	241.236	335.426	282.463	348.505	309.192	249.858	181.712	163.408
SPV_0270	164.18	140.83	159.09	182.97	173.776	131.755	206.19	215.115	144.282	156.67	206.327	193.101	115.074	82.1381	110.107	108.034	159.526	167.322	195.572	208.091	145.991	174.207	187.658	173.885	201.196	191.395	160.473	155.785	220.325	198.862	167.189	162.123	142.081	151.956	238.535	248.734	255.203	216.008	249.009	229.228	196.741	125.804	110.071
SPV_0271	245.317	192.644	239.904	270.919	255.991	171.666	284.408	326.134	199.822	207.482	326.54	319.022	205.463	154.565	168.087	165.112	254.294	264.611	292.417	300.14	196.648	292.263	294.922	290.931	295.902	277.027	260.531	266.529	331.653	335.922	254.716	236.192	224.406	240.658	327.702	347.233	315.397	281.841	299.06	292.241	233.983	142.96	136.093
SPV_0272	198.214	178.949	206.851	222.932	262.086	164.623	287.118	298.579	211.874	185.146	289.673	286.868	213.78	155.44	141.894	132.645	208.793	203.589	290.225	280.143	194.823	200.264	259.235	253.198	250.059	247.272	237.97	234.272	180.825	195.468	187.407	216.295	201.515	230.576	292.538	306.154	313.656	267.682	291.428	289.195	228.438	132.723	117.334
SPV_0273	371.29	330.908	299.825	263.089	385.677	332.646	451.4	563.931	430.313	420.696	214.379	247.568	99.4414	94.1443	118.454	166.692	207.657	205.963	471.743	438.601	292.641	332.717	425.376	395.975	379.148	344.05	234.726	204.237	415.177	470.632	335.92	333.799	202.243	272.227	145.414	150.372	274.71	375.919	173.704	221.479	167.391	246.026	233.809
SPV_0274	3718.85	3340.22	3527.46	4259.36	2903.39	1809.84	3341.86	3459.22	3336.87	2897.21	6055.48	6757.73	5192.95	4532.41	4583.8	4638.07	4860.57	4824.22	3370.32	3508.86	3489.05	4576.24	5195.95	5177.42	3826.58	3402.73	4027.88	4046.67	5795.55	5868.47	6533.86	6500.94	4206.1	4348.91	4288.15	4518.38	1945.95	1944.7	2695.74	2599.19	2579.72	4456.97	4484.6
SPV_0275	4625.68	3749.38	4224.03	6422.59	3972.05	3350.27	4123.49	4252.48	4409.21	3611.71	7419.88	8522.41	6136.3	5292.16	5712.35	5657.61	5686.58	5692.51	4522.82	4800.81	4597.33	4528.76	6584.89	6593	4892.82	4254.38	5202.08	5483.71	5277.99	5338.41	8066.65	8280.27	4801.56	5120.32	3188.15	3783.82	1584.31	1476.89	1832.54	1644.67	1710.59	2601.94	2552.64
SPV_2135	13.1813	22.3239	17.8386	12.4242	37.0868	13.6594	19.9686	27.0269	42.1163	22.8729	16.1546	15.3669	6.24454	5.45714	30.6837	32.4657	10.8371	12.7292	19.0495	12.0636	25.9224	35.2884	22.8366	27.0691	31.0226	41.1764	27.8095	27.762	17.735	13.805	21.5518	20.8502	24.5985	13.0725	18.5299	17.6647	23.1854	23.5756	24.4837	25.8622	24.1956	18.4455	13.4017
SPV_0276	0	0.226411	0.282665	0.427714	20.4543	5.63502	11.4937	28.0499	31.2692	38.4897	2.21596	3.67165	0.706677	0.849157	4.34048	1.26612	1.52779	0	0.992198	1.87014	14.9395	60.7455	4.63349	2.66587	19.3777	26.4358	7.02281	5.70395	2.98664	2.51452	0.383813	0	8.99258	3.12945	0.0835056	0.0486067	0.0950193	0.312987	0.300633	0.349999	0.461321	0.808029	1.50223
SPV_0277	1.52	1.54895	2.06717	2.77479	27.8965	14.4567	76.1363	106.621	31.9655	50.5419	3.65934	3.35642	3.00079	2.6042	9.52279	1.49344	4.95574	2.29659	4.33025	6.17654	21.8509	47.4738	9.5162	4.54207	17.5235	36.5415	11.8895	8.07365	1.69097	1.82196	2.35416	1.39853	12.5917	8.49002	6.34822	6.46722	5.17806	4.80551	3.11347	3.5504	3.60497	3.50449	4.55872
SPV_0278	0	0.63961	0	0.302073	15.3487	7.95947	30.8093	39.0624	15.3918	38.6462	4.69507	0.648276	0.998181	2.39887	11.6488	0.894198	5.9345	0	3.5037	3.96236	13.7163	29.3759	8.46974	5.02073	14.2557	32.0896	10.5032	8.53076	0	0.253697	1.08427	0	13.1118	5.74645	3.09623	3.0209	1.61058	1.14208	1.40133	2.96624	3.01372	2.37048	2.98995
SPV_0279	0.770453	0.730983	0.912604	0.920604	23.3885	9.85458	27.2689	48.8945	27.5331	42.4204	5.96199	1.9757	0	2.74156	13.0793	2.72517	2.46629	0.80591	3.20338	3.01894	14.8719	40.2548	6.74646	1.91266	15.2061	28.7463	9.3362	4.69417	1.92852	1.54634	1.65222	1.73999	6.2437	4.04146	8.852	9.99122	5.11294	4.65953	3.55892	4.14332	5.46116	6.82296	8.08342
SPV_0280	0.614724	0.738759	1.55337	1.10179	14.7459	7.37884	26.7141	34.1945	24.8563	28.6696	3.28227	2.60099	1.33495	1.16662	5.3669	1.3046	4.39471	3.92238	8.00846	7.70794	16.3236	29.9855	7.39552	4.52731	13.5191	24.0945	9.15175	7.11617	2.76968	4.0098	1.84557	1.89733	8.14503	7.20154	7.55751	8.03432	27.051	26.9781	17.6982	19.6547	24.7723	15.2695	16.1825
SPV_0281	0.963067	1.09647	2.28151	2.07136	14.2165	4.54827	22.3492	39.7533	18.8653	16.4691	4.17339	2.46962	1.9013	1.82771	3.26983	3.06582	4.93257	3.22364	3.47033	7.54735	10.2495	20.7715	7.91976	6.8537	11.5132	17.0403	7.33559	8.66617	10.2854	6.18538	4.54361	3.18999	5.77542	6.73577	7.03217	6.30336	37.0433	40.6727	26.0448	28.7772	29.1675	14.2145	12.2721
SPV_0282	0.837697	0.832628	2.17351	1.00095	18.6628	8.47754	31.7885	45.5673	27.0851	27.2861	5.37108	2.45501	1.65379	1.13556	6.6751	2.32809	5.36308	5.7582	6.80008	4.68918	18.7296	38.2158	10.0234	7.031	17.6804	34.2473	9.80578	12.8999	4.39336	2.64205	1.53979	2.16212	11.6377	10.4624	6.23958	5.52505	39.8038	41.9597	24.946	38.0521	36.3786	17.4968	20.3173
SPV_0283	2.34225	2.10829	2.4187	2.04522	20.3765	8.68628	37.3411	47.4267	33.2666	28.1265	7.52884	4.62023	4.44624	3.84674	4.58796	3.82374	4.03724	6.59626	9.1143	11.2958	14.3813	29.4461	11.181	8.20015	17.4751	24.9492	9.357	9.37307	4.96088	4.33941	4.25015	2.84832	8.03059	8.82101	3.35204	4.18364	45.7705	44.7674	34.5314	35.5508	38.3713	10.8092	13.9885
SPV_0284	538.518	368.372	360.826	343.237	275.858	230.015	479.04	663.967	355.701	639.922	177.192	187.231	60.2292	98.3943	145.48	142.465	204.096	208.683	306.425	300.871	344.427	914.698	322.346	302.662	261.338	224.413	221.141	204.995	876.903	751.631	340.718	248.244	179.453	236.152	290.081	286.776	371.161	406.377	240.795	241.857	186.263	314.516	284.576
SPV_2137	227.083	217.033	225.604	149.922	143.407	119.972	267.165	322.468	225.321	227.031	97.548	87.6117	40.7025	46.8129	74.2855	72.9249	92.396	83.799	190.22	186.962	208.664	235.631	168.423	154.522	141.505	113.064	136.304	109.878	134.668	143.056	143.061	151.658	127.219	148.833	221.692	218.489	270.045	262.81	155.247	156.203	147.135	191.889	168.328
SPV_2139	135.772	157.129	126.648	57.5418	81.8261	63.4531	180.203	189.185	127.196	147.036	63.6953	68.545	28.8984	20.1304	47.3325	46.1481	72.8891	64.7969	128.779	121.365	148.525	146.665	112.912	90.5838	111.733	87.8026	81.0389	69.3994	128.86	123.904	85.5285	94.2242	88.3668	84.203	205.063	179.843	240.179	218.945	133.558	148.022	165.923	153.869	156.532
SPV_0285	70.484	80.4799	80.6535	61.528	85.7029	45.5135	158.708	178.964	103.265	107.537	80.5838	87.772	56.1578	50.8378	50.3102	43.3286	87.5482	80.4354	106.079	121.412	79.3469	117.753	100.055	98.5778	121.865	128.39	85.1075	80.8894	105.866	105.301	71.9909	74.433	81.3045	87.4007	121.132	115.161	231.584	224.609	173.936	185.177	130.804	111.393	119.441
SPV_0286	19.334	16.4126	12.6559	16.4145	33.3133	26.031	84.2837	99.6741	76.4327	64.2662	62.9946	68.4971	37.165	26.5535	47.5051	61.6378	74.3764	82.4918	98.0154	96.3593	51.2287	55.2934	73.0267	62.7328	103.86	99.2226	27.0104	32.1915	64.5264	88.3313	60.5555	58.6016	30.7178	32.9163	16.1423	15.994	175.07	159.339	170.712	165.065	137.208	124.526	114.527
SPV_0287	4.92354	4.88691	5.53287	5.6568	26.9169	11.7752	17.0529	29.2602	29.0742	40.1353	3.92721	5.05024	3.88805	2.7852	5.87835	2.61226	4.44532	3.16931	6.35128	6.03506	16.3995	33.3708	9.34354	4.26229	17.9398	30.7675	11.7577	7.8101	5.75124	5.9291	4.22338	2.16684	11.5096	7.61558	7.74417	7.71426	4.52409	3.9794	3.47986	4.48083	2.83099	1.2561	1.86398
SPV_0288	0.862652	0.545639	0.454139	0.687181	21.5661	11.3168	15.5283	31.7366	30.4473	37.6249	3.11521	2.9495	2.27074	0.682143	3.48679	2.03419	2.4546	2.40627	3.1882	6.00927	21.602	31.7307	6.56852	0.713848	15.8907	36.7212	7.30082	6.19929	1.91938	0.577131	1.84994	0.432936	12.3505	5.53067	0.771438	0.702839	1.29762	0.796189	0.579609	0.84348	0.324264	1.64773	2.08441
SPV_0289	2.98551	3.22851	3.04201	5.1784	21.4395	6.06436	20.1705	30.6122	30.0825	30.3181	6.85629	6.91495	3.61246	2.05617	5.13831	2.8955	6.98781	7.65615	10.144	11.321	14.8719	25.7631	8.87306	6.37553	21.723	24.8937	11.8925	8.39535	7.87477	5.12226	7.95132	4.34998	12.4093	5.72541	3.30265	4.06711	6.63405	7.64893	3.65598	4.89665	2.66852	1.63885	1.57994
SPV_0290	2.24043	2.8342	2.91678	2.09823	15.8587	6.91092	17.6754	23.9253	31.6571	25.7302	6.7474	4.503	2.5104	2.72925	2.34958	1.39216	5.42731	4.81375	6.21015	7.11801	16.8058	26.7779	6.73153	4.2591	23.492	24.8285	11.81	6.47043	3.13239	5.52968	4.93441	4.19369	11.2372	3.91744	2.38729	3.42051	7.38583	7.20058	4.01759	5.17463	2.15579	1.48253	3.00323
SPV_0291	2.45717	1.97263	1.5672	1.80679	22.6138	11.5301	22.7591	37.6543	36.65	39.3012	7.89824	7.02804	2.79864	3.13871	7.79259	1.33712	6.65552	1.7794	6.28701	9.38129	15.9744	32.3919	9.2829	3.83202	29.524	35.8429	7.63475	10.6302	6.78135	5.97492	6.18136	1.99205	10.5691	6.77512	2.46927	2.39978	6.93652	6.85866	3.92101	5.10082	2.58819	2.16617	1.33407
SPV_0292	1.93322	2.06933	0.822014	2.30997	20.3587	10.5346	14.9217	21.7469	26.7683	24.8523	5.29346	3.81339	2.49545	1.4111	3.60643	1.052	1.74544	5.13323	7.8318	6.9924	12.1026	24.0552	7.58654	3.4456	18.5324	27.5707	9.43918	5.64535	2.35747	2.76082	3.34849	2.68675	9.88203	4.42035	1.64785	2.42319	4.2929	4.17172	2.82263	3.06802	1.78476	1.07162	1.41838
SPV_0293	0.836872	0.352888	0.220284	0.666645	22.582	9.05733	14.1482	33.713	35.2603	38.1267	2.59038	6.08038	0	0	4.0591	2.22008	2.38124	0.58359	1.15985	4.00791	17.4637	48.2724	5.94741	2.4238	15.5731	29.7222	9.17524	11.3743	4.18953	2.23953	1.49555	1.46999	9.26866	4.38986	1.23646	1.11745	1.44397	1.58544	1.148	0.70917	0.808902	0.193756	1.1707
SPV_0294	0.305658	0.579999	0.160912	0.608712	29.5952	12.1297	20.6328	32.5544	31.7578	45.34	3.70559	3.52714	0.603434	1.32935	7.28917	0.450478	3.91376	1.91835	4.51862	8.11768	20.8894	37.4339	8.30101	2.52934	18.615	36.8389	9.87709	6.58967	1.27515	1.17583	1.85719	0.2301	14.2429	6.94785	1.2835	1.09298	1.96082	1.72977	0.812921	1.75334	1.18998	1.68072	1.39937
SPV_0295	0.246639	0.936014	0.389526	1.03147	18.2041	10.192	15.1189	26.6768	28.8902	29.5558	5.34398	6.64088	1.70421	2.34036	4.48605	1.52668	2.89488	0.515979	4.78554	5.47643	12.6097	23.7111	6.47907	1.53071	16.6896	27.4172	9.39313	4.16134	1.23472	0.495019	1.05783	0.74268	14.5908	3.88128	1.43844	1.82527	3.06075	2.24641	1.40858	1.6881	1.09265	0.235549	0.75278
SPV_0296	0.311145	0.196803	0.491402	0.836511	24.0764	8.11253	11.6936	25.1545	26.0476	31.441	3.4912	1.19682	1.07496	0.922642	4.15017	1.51326	0.83	1.95278	4.20444	3.04797	11.7684	29.9124	6.15981	1.223	16.1418	21.7222	6.01467	4.52057	0.778824	1.63927	1.41789	0.468459	6.99714	5.44043	1.05249	1.43651	2.3023	2.42585	1.38499	2.70764	0.764395	0.891462	1.83997
SPV_0297	0.296328	0.562294	0.117	0.973716	30.5144	11.808	19.5164	43.9069	31.2787	54.4171	8.02575	7.2189	2.77882	2.1089	9.16271	0.65509	2.84572	2.16976	4.51759	7.16031	17.8555	41.803	8.74333	1.53258	20.2191	34.0237	10.4306	4.79139	1.6071	2.75071	2.70075	1.56153	12.7275	5.56996	1.72823	1.92139	3.68722	3.54107	2.16522	2.57871	2.04077	0.630327	2.23283
SPV_0298	0.825486	1.43586	0.97779	1.72613	20.8826	10.9646	15.3613	26.649	33.0506	44.6483	4.47149	2.64603	1.22226	2.93739	8.50824	2.55485	3.96368	6.47606	6.00634	8.08645	20.0253	53.1363	7.54263	1.19541	18.6197	30.3233	9.76491	8.31797	3.78816	2.4852	2.87664	1.86428	10.5362	6.13436	1.1073	2.01767	3.75254	3.12774	2.18388	3.4707	1.5293	0.358349	0.866081
SPV_2141	0.0637994	0.161416	0.125951	0.457398	20.2789	8.66251	14.1769	27.0392	25.8394	39.7145	1.87605	2.12684	0.503814	0.908089	4.95116	0.338498	1.9742	2.0688	2.78528	4.49984	17.6737	36.6941	6.58245	1.18787	14.8943	24.4913	7.69427	4.90377	1.54373	1.63262	1.60759	0.576338	9.90103	5.96817	0.506039	0.463488	0.567343	0.62293	0.37508	0.767292	0.447086	0.376662	0.0851923
SPV_0301	177.66	181.81	166.83	168.727	171.346	130.95	400.789	417.891	230.656	223.413	173.183	216.765	129.584	87.6234	97.5076	104.305	139.559	140.359	299.682	330.909	208.303	261.806	261.746	272.683	353.405	345.41	176.242	172.602	342.34	369.091	247.175	257.821	200.308	217.153	196.704	197.271	667.457	611.537	397.782	407.659	323.945	339.553	352.926
SPV_2142	66.5354	60.8093	63.8823	65.8432	98.7481	49.6025	56.0411	69.5521	65.9509	53.9205	64.4154	39.0845	23.7249	8.34389	49.7583	39.9149	33.1519	34.952	88.5573	55.1285	30.2767	61.9924	64.4995	70.3387	104.459	89.0672	44.3131	36.5408	68.4763	75.5944	98.9987	107.678	31.3542	30.7503	112.755	109.294	209.842	231.768	79.8085	107.874	102.795	43.516	62.6225
SPV_0302	33.957	34.7442	37.0675	23.2708	54.9893	17.1964	30.9755	34.171	55.8499	41.7272	30.1412	28.172	12.3232	11.8463	21.7989	26.9363	33.0361	28.7292	40.1411	51.527	34.6489	53.852	32.5101	41.5295	69.8354	71.07	28.5273	25.0423	39.1655	29.0655	44.9772	59.0201	26.9115	17.0265	83.4108	88.2199	163.576	188.954	70.9628	81.5899	104.5	57.5765	64.8715
SPV_0303	45.116	28.7332	29.9755	40.1525	54.0793	44.6955	37.2379	50.4807	53.1248	44.7429	40.4498	30.3194	9.82824	8.85736	58.857	44.0221	47.144	37.7538	51.7469	44.7036	32.4646	55.9232	38.3804	32.1842	82.8147	75.3992	22.2633	24.4986	105.92	137.699	85.0736	66.0528	23.4499	19.0415	54.2941	55.6015	106.216	106.783	35.9053	55.9174	52.1794	28.905	31.9323
SPV_0304	157.265	163.554	161.771	190.659	84.7611	83.6121	146.286	153.715	165.676	172.909	189.876	164.421	104.541	89.1441	169.577	174.326	187.753	210.751	158.451	172.994	147.581	172.537	174.544	171.845	153.476	159.12	184.662	202.011	168.426	171.842	187.302	177.8	190.472	195.555	184.094	197.013	141.192	136.933	137.794	132.723	120.477	173.22	183.456
SPV_0305	229.719	210.589	215.904	224.332	147.184	73.2121	206.764	237.112	212.379	246.93	256.9	229.955	124.678	119.943	229.505	175.803	226.794	243.484	206.256	210.827	184.543	414.222	284.746	249.931	240.357	206.665	277.224	298.845	489.361	447.847	303.391	266.867	244.454	257.548	238.507	243.512	187.546	198.525	189.632	195.324	166.869	287.307	280.178
SPV_0306	274.443	266.115	289.129	304.503	242.239	145.199	290.875	293.685	231.968	214.177	382.149	366.764	264.232	227.94	230.281	221.561	311.373	334.933	243.234	276.679	264.126	337.082	335.119	316.509	274.924	251.092	352.718	350.116	313.044	324.084	277.752	288.524	297.35	303.903	250.705	261.017	212.235	190.766	179.049	174.872	139.399	180.679	179.225
SPV_0307	204.718	251.736	255.041	213.133	241.648	149.088	223.595	217.616	205.06	161.051	301.709	308.635	292.922	219.493	168.591	168.667	237.578	232.901	192.093	191.292	258.773	229.305	264.571	270.587	222.651	236.757	279.087	300.011	137.37	137.974	171.494	194.618	279.778	253.163	264.104	262.987	194.238	175.549	154.472	174.564	114.531	124.965	127.609
SPV_0308	160.067	185.469	183.32	210.883	205.095	153.293	51.2147	55.7717	61.3917	70.1675	23.5422	24.5274	13.0816	12.5753	1813.5	1847.81	339.378	332.576	294.031	313.226	239.216	353.024	146.932	151.289	3354.11	3419.52	988.148	881.647	669.692	646.573	302.607	323.15	57.2939	59.8447	153.693	221.032	176.185	163.504	84.8611	291.058	339.833	164.615	258.497
SPV_0309	438.154	348.329	372.977	432.884	343.949	316.401	604.658	643.299	469.526	471.289	408.655	492.851	272.795	223.497	180.348	184.394	298.099	291.179	497.569	523.721	447.991	580.509	372.267	353.634	213.924	181.484	287.915	285.654	420.92	425.833	371.211	348.755	295.015	365.489	200.884	204.35	290.671	260.277	181.125	160.558	129.473	203.686	217.006
SPV_0310	249.475	239.511	255.4	306.98	202.144	140.054	454.515	443.542	247.891	198.068	564.673	501.019	281.83	227.19	278.233	284.265	420.265	443.275	461.384	481.14	330.896	362.391	343.581	338.773	230.487	197.767	227.653	224.576	272.856	281.927	355.115	376.348	271.307	291.761	292.282	303.466	349.034	325.727	229.387	222.294	183.374	250.921	225.307
SPV_0311	49.2781	49.88	50.1166	52.2091	76.5414	60.884	66.5804	76.2925	74.7115	64.0356	166.78	177.26	97.1364	76.7996	143.482	166.428	112.57	101.355	81.3695	79.8386	51.4951	70.8454	86.3638	87.5505	128.174	133.351	66.4508	62.3891	78.4539	92.997	77.5982	83.6235	53.2054	57.7944	239.556	251.131	423.057	394.74	192.839	210.736	167.062	140.158	147.871
SPV_0313	6.97393	10.1455	9.36205	9.99967	20.7555	1.37232	14.25	20.782	24.9222	26.2008	38.8557	44.7087	9.63761	21.5071	28.752	32.0678	26.789	27.7205	12.565	14.5742	16.0084	25.652	32.3921	28.2777	31.8541	46.6757	24.9502	32.0312	23.2752	27.2943	8.97328	20.9999	12.9987	15.8523	56.4541	57.0089	114.962	121.855	71.6917	107.876	62.5775	34.5127	49.4888
SPV_2143	78.6299	68.6143	59.8115	59.2098	58.8813	35.4309	56.8721	84.0725	67.87	85.5949	65.8508	75.7849	39.6186	45.3914	109.153	97.5044	71.1528	78.7061	61.4802	69.6514	62.372	114.098	100.963	82.6735	120.34	103.428	95.4941	83.7466	236.061	227.649	116.631	104.268	61.9856	71.5633	57.6331	56.891	102.819	107.198	96.357	109.078	83.2418	71.8003	74.8665
SPV_0315	1379.12	1559.16	1690.1	1588.68	1037.53	611.905	1204.23	1147.98	674.983	661.598	1182.34	928.676	626.162	611.761	1183.75	1112.07	1217.7	1299.42	979.175	1085.79	750.74	946.091	1468.29	1350.39	1038.62	917.407	1415.49	1365.59	1614.42	1536.08	1570.03	1671.65	1253.51	1141.51	2239.63	2058	1539.03	1543.03	1355.09	1332.59	1189.14	952.148	975.321
SPV_0316	1768.81	1868.66	2044.23	2067.27	1220.2	768.056	1436.7	1448.6	652.751	725.462	1362.98	1014.92	552.109	690.56	1203.27	1172.13	1251.29	1442.36	1110.5	1164.67	923.471	1321.45	1693.82	1540.38	1227.58	1012.33	1764.6	1553.02	1980.27	1823.13	1773.49	1869.67	1346.58	1408.71	2053.46	1910.06	1153.82	1097.53	1027.42	955.777	852.802	591.094	581.356
SPV_0317	1767.49	1917.22	2079.08	2217.61	1194.02	747.535	1652.36	1548.78	644.641	696.76	1612.72	1043.3	663.553	847.6	1285.43	1244.14	1339.64	1520.24	1210	1293.8	999.009	1466.08	1728.35	1580.62	1280.08	1042.96	1814.5	1689.74	2206.25	1952.08	1768.07	1813.28	1463.65	1491.36	1924.42	1834.28	1198.93	1104.06	1107.24	984.038	868.383	547.798	563.301
SPV_0318	1280.82	1697.87	1726.16	1470.18	891.463	522.45	1544.49	1410.77	544.564	583.921	1425.48	863.607	684.567	916.431	1098.49	990.157	1312.29	1416.93	967.824	1071.76	912.87	1394.49	1563.83	1412.96	1225.87	1020.56	1558.36	1522.76	1943.32	1763.5	1326.44	1414.78	1440.42	1354.85	2089.08	1889.68	1493.92	1437.4	1487.32	1415.07	1085.84	706.649	707.152
SPV_0319	1261.32	1600.65	1654.74	1310.79	840.457	541.628	1529.88	1421.81	530.963	597.563	1518.41	742.902	561.521	1031.62	1100.66	1087.78	1317.42	1459.61	983.617	1062.07	966.942	1428.23	1664.97	1536.97	1332.48	1070.54	1659.53	1602.34	2016.95	1678.85	1318.96	1339.33	1406.14	1355.81	1925.94	1633.16	1435.9	1388.93	1471.66	1433.88	1036.12	678.906	731.192
SPV_0320	1044.96	1340.2	1459.71	1323.98	647.259	414.799	1254.02	1164.67	436.831	443.557	1415.57	550.395	429.597	1022.1	894.651	895.285	1125.88	1282.06	910.784	966.08	862.51	1226.29	1462.6	1353.69	1170.43	911.457	1529.31	1452.94	1467.44	1285.11	1124.13	1163.88	1296.86	1269.57	1598.24	1339.77	1099.43	1058.3	1171.51	1088.49	778.623	494.704	482.357
SPV_0321	819.249	1232.4	1348.78	906.642	530.827	284.14	1139.15	937.994	366.343	359.159	1389.04	433.172	339.825	1097.54	754.085	727.735	1049.13	1177.3	797.019	824.674	807.368	1027.68	1369.78	1333.44	1079.2	882.986	1423.55	1404.76	1272.82	1014.59	928.962	934.956	1338.23	1188.53	1960.42	1533.6	1128.79	1204.3	1309.08	1422.46	890.769	697.514	665.853
SPV_0322	845.716	1103.57	1267.49	821.155	418.474	224.644	1123.5	1066.12	328.659	426.27	1366.91	359.765	272.741	1213.32	776.468	690.659	1073.44	1325.8	660.984	749.329	843.958	1574.29	1307.81	1165.22	1054.38	731.119	1429.86	1335.21	1989.94	1489.44	879.223	776.602	1272.29	1264.45	1971.58	1531.05	896.193	929.563	1066.4	1082.24	668.634	583.998	583.055
SPV_0323	283.976	473.081	540.859	207.403	150.664	73.1327	522.002	396.55	118.94	120.47	576.719	115.353	132.748	389.136	322.222	337.214	403.012	440.987	263.03	303.645	406.485	440.105	470.996	468.386	364.299	276.325	634.224	571.258	479.358	362.29	249.159	281.583	576.639	423.078	1663.25	1236.38	505.319	494.249	676.41	654.978	432.485	407.923	424.022
SPV_0324	303.628	452.466	537.62	227.76	142.712	59.3867	546.998	422.256	122.884	149.399	780.322	151.421	171.294	679.638	426.052	403.825	527.201	612.513	311.158	343.541	411.981	573.437	579.278	528.261	560.715	409.481	697.011	645.725	685.472	524.22	308.989	284.856	656.352	539.42	1580.25	1148.08	367.15	373.657	672.513	703.383	431.594	467.117	461.56
SPV_0325	167.647	246.889	281.694	99.9541	91.7465	37.4264	304.976	219.937	69.4836	66.0038	470.039	88.4966	122.245	342.477	283.119	285.763	317.639	343.884	173.605	183.898	256.097	247.814	328.764	322.573	323.21	259.596	415.858	422.585	262.237	202.18	141.555	158.469	391.226	275.679	1235.78	882.157	238.097	233.087	438.638	469.128	312.727	327.279	343.296
SPV_0326	509.43	577.662	656.224	502.744	233.827	118.621	639.101	593.976	163.915	176.047	1303.02	355.626	359.635	1190.49	814.924	697.171	922.036	1065.85	467.137	502.475	548.396	821.32	960.513	877.838	934.291	707.633	1125.6	1018.09	861.703	726.716	451.403	415.902	869.964	851.447	1609.91	1301.68	310.598	294.073	630.686	628.412	370.932	438.799	415.076
SPV_0327	511.617	614.279	701.756	572.803	247.677	143.625	701.707	552.841	182.21	169.657	1372.88	487.555	476.162	1288.98	830.408	727.222	1054	1108.86	492.461	550.284	555.024	645.814	979.929	1002.32	1034.31	857.801	1164.71	1231.19	689.182	606.261	476.328	470.616	1030.36	876.717	1916.66	1557.6	331.829	330.199	666.851	699.543	388.711	469.819	441.416
SPV_0328	568.306	599.91	731.782	642.979	346.949	182.793	793.318	679.648	243.868	216.021	1599.99	756.292	779.545	1403.59	953.72	861.637	1181.39	1268.73	619.261	658.936	651.032	789.208	1050.41	1022.56	1079.27	908.245	1224.81	1188.36	755.164	741.495	576.758	574.767	1078.56	989.671	1579.59	1431.08	300.493	265.002	570.98	542.706	298.271	367.13	338.12
SPV_0329	492.74	594.837	661.972	505.897	310.44	181.902	727.734	562.882	233.614	234.219	1342.28	740.475	826.978	1328.83	763.456	724.391	1090.55	1106.26	579.561	576.343	637.429	669.705	963.326	932.47	991.045	857.372	1068.01	1061.61	639.016	590.627	464.156	486.429	1021.79	916.397	1691.55	1545.81	307.704	281.05	628.834	622.251	330.218	384.509	379.915
SPV_0330	711.379	744.067	796.155	802.169	404.621	278.922	955.746	869.003	294.298	293.824	1831.79	1335.67	1317.71	1925.4	996.505	981.676	1567.08	1628.7	732.133	733.754	788.129	875.542	1266.99	1174.61	1257.43	1116.66	1342.48	1296.57	907.27	858.975	696.226	644.406	1216.44	1195.06	1788.75	1682.38	317.798	276.06	660.494	626.481	334.009	431.121	394.662
SPV_0331	320.884	273.726	308.895	293.819	243.646	126.118	537.246	524.317	151.75	187.096	865.832	605.91	561.512	855.484	573.717	515.864	798.916	893.879	352.048	386.563	331.836	492.506	682.622	624.291	733.587	627.164	644.247	644.746	729.763	632.599	304.818	263.327	544.496	580.622	849.468	804.234	159.886	155.034	342.873	332.233	199.867	232.782	193.253
SPV_2144	283.703	305.591	323.626	263.643	239.092	112.206	530.399	443.482	150.758	131.368	850.763	609.38	658.522	814.283	536.116	519.132	747.508	783.916	375.09	366.151	322.831	292.82	662.501	654.903	734.486	645.681	631.491	603.34	302.101	294.007	251.942	268.339	538.811	514.48	1069.95	1004.26	184.433	179.437	420.929	374.378	237.002	272.264	259.932
SPV_2146	223.183	227.622	231.797	196.352	183.003	109.545	393.6	351.291	123.118	137.449	682.985	499.984	493.416	677.689	423.224	421.471	612.122	615.4	272.7	311.62	276.937	295.873	518.482	482.774	531.783	473.047	497.421	491.129	357.72	334.387	200.184	216.468	437.924	421.801	898.473	840.798	142.809	137.459	320.969	325.779	184.405	213.536	215.73
SPV_0334	424.07	429.477	550.489	436.594	259.34	134.986	2514.73	2497.43	254.643	265.814	272.091	275.552	192.569	166.505	116.645	125.864	241.592	251.557	289.286	309.795	569.658	503.885	359.385	400.595	153.625	157.422	692.871	611.048	375.273	384.668	88.3164	94.1596	1245.42	1234.65	380.401	375.446	2700.04	2476.16	1858.16	1794.76	1628.57	832.848	749
SPV_0335	3.70628	3.55982	3.92038	4.5106	26.1463	13.821	20.6191	33.2043	28.8879	33.8477	6.01932	4.28273	2.93583	3.79911	7.21286	2.95369	3.02706	3.35036	6.69032	7.41075	13.0097	25.8195	9.77278	3.93783	15.2491	26.4531	10.0597	6.11178	3.47416	4.49997	4.2684	1.86006	13.312	6.76054	2.61789	2.79598	10.1694	9.19529	6.73666	6.81385	6.71518	3.38072	3.07243
SPV_0336	1968.59	2019.39	2090.21	2587.12	1594.76	926.504	1311.7	1280.57	1160.29	1103.2	669.438	548.442	388.181	465.714	504.508	472.435	577.145	607.329	1144.11	1237.5	979.249	1433.08	1577.25	1494.74	991.437	780.738	1635.29	1541.93	2078.56	2006.6	2186.04	2311.44	1035.69	1073.95	458.74	526.538	449.836	472.488	255.32	289.175	221.024	311.43	303.614
SPV_0337	1623.95	1738.97	1775.94	1769.69	1199.59	935.537	1219.58	1111.58	1013.29	888.458	559.161	496.729	377.202	350.307	469.278	501.11	484.086	519.842	870.889	908.754	929.547	905.927	1282.42	1232.9	592.35	513.824	1229.07	1187.45	1051.48	990.821	1615.07	1691.88	965.098	1005.09	824.429	864.097	598.531	662.49	424.064	530.206	423.517	817.707	810.567
SPV_0338	14.7087	14.0278	15.0631	9.0622	35.841	22.1599	65.0734	74.3201	50.951	61.3337	42.5046	33.8872	19.7368	13.6299	32.3267	31.2969	61.7973	56.7342	28.3481	29.1173	30.6938	63.2092	59.2357	46.4988	55.4677	54.9854	39.1219	29.8361	44.8709	46.0114	31.9121	31.6609	30.5444	30.9424	27.0217	28.0089	37.8699	39.1521	38.4689	47.8868	26.3423	29.2519	25.2962
SPV_0339	362.201	405.629	429.027	353.041	337.726	302.098	680.521	629.869	574.788	491.861	556.863	478.074	268.601	195.835	510.094	549.2	539.893	504.646	580.977	634.458	480.741	603.734	730.078	710.053	689.665	634.648	459.172	441.876	938.837	940.985	676.585	759.309	512.551	500.866	370.283	383.081	1207.05	1267.39	857.72	933.987	662.426	712.197	699.56
SPV_0340	49335.2	31799.8	29219.7	36488	60201.2	83011.4	16683.7	25206.6	69797.7	86603.5	19700.8	27995.1	23905.9	16255.4	12339	14802	34067.8	29740.1	53650.1	52394.1	59525.6	67256	27023.3	26929.3	38438.4	36183.6	29042	26001.4	58192.1	59155.9	45201.1	41635.4	22935.7	30129.4	8561.87	13200.9	10429.9	17470.1	20682.3	20456.7	13025.2	22298.6	25888.9
SPV_0341	175.785	195.098	202.694	212.296	142.961	85.8839	259.772	235.011	133.079	131.004	171.342	116.354	80.682	73.0847	135.579	119.535	166.826	162.445	128.747	133.174	135.96	176.472	211.444	212.536	172.073	156.473	211.818	207.154	186.057	175.196	154.551	169.841	200.073	207.779	213.896	222.719	253.847	225.056	222.698	218.846	195.409	207.225	207.652
SPV_0342	257.307	276.339	282.868	294.824	229.269	124.527	353.865	341.301	169.532	175.067	244.749	192.057	134.465	162.091	167.711	159.917	253.577	250.495	170.468	182.354	196.816	246.297	314.349	301.424	260.073	223.341	285.005	296.63	268.25	254.723	212.424	222.972	256.208	264.575	328.997	332.477	427.259	385.601	351.39	358.356	328.302	265.282	278.439
SPV_0343	1327.91	1289.8	1275.16	1587.72	1545.25	1095.47	1381.19	1412.73	1396.57	1136.56	1343.68	1412.61	982.378	759.457	702.876	750.298	1205.21	1283.56	1834.55	1833.86	1207.97	1086.14	1624.8	1679.07	1294.31	1249.3	1412.37	1429.73	996.271	1030.38	1214.29	1345.69	1426.21	1521.27	811.558	830.301	1600.06	1398.13	1176.11	1070.21	973.836	946.964	913.915
SPV_0344	1370.69	1506.42	1493.59	1561.75	1776.42	1577.53	1348.07	1288.33	1481.8	1216.52	1264.4	1364.2	1085.15	840.438	635.698	696.697	1271.91	1206.03	1749.41	1849.56	1386.03	1256.34	1626.53	1693.66	1474.46	1427.4	1598.83	1654.72	1217.9	1261.07	1160.26	1321.52	1624.15	1670.05	1109.32	1119.72	2010.57	1809.55	1472.43	1436.11	1145.5	971.125	976.14
SPV_0345	140.318	141.959	135.679	138.152	101.277	78.6555	204.013	211.757	113.548	128.144	249.48	257.322	127.202	148.886	113.721	110.364	193.011	207.183	128.655	138.079	176.037	263.43	226.95	233.906	275.863	266.836	201.596	193.934	257.249	259.474	152.246	131.141	176.564	177.336	193.984	192.563	340.233	329.089	271.171	287.489	237.868	253.39	271.994
SPV_0346	59.983	57.7177	62.0835	67.549	60.8895	43.0572	80.9474	83.8766	83.7765	75.4727	88.8804	69.3855	40.4723	26.6905	69.9722	70.193	78.8075	85.6314	81.0275	85.2877	73.3168	86.6701	61.493	58.0897	57.6845	64.5176	58.7894	61.5301	61.7388	63.7273	62.1698	68.798	60.916	56.4839	71.1897	74.8056	45.5414	41.7047	51.653	46.9064	42.1882	64.2915	70.2866
SPV_0347	119.057	116.337	115.008	141.879	108.041	75.8402	137.147	148.95	114.817	120.54	157.88	148.247	91.0291	75.587	112.131	113.715	155.539	161.923	125.604	150.021	120.971	139.563	119.274	108.046	106.945	102.892	110.757	122.209	103.264	100.139	108.973	123.427	116.119	94.7456	149.131	147.971	81.9892	74.2014	87.7491	79.1121	71.5752	118.441	110.572
SPV_0348	164.383	154.382	159.373	173.045	167.747	76.2782	172.495	181.627	142.286	139.738	197.211	200.657	145.093	106.95	117.218	134.343	197.046	195.811	165.008	181.765	153.994	180.492	145.471	141.258	134.886	120.533	152.825	158.88	151.268	162.789	145.925	159.59	139.556	132.505	201.845	206.265	88.5578	78.8928	96.3538	96.2379	75.6242	116.862	115.097
SPV_0349	151.473	165.767	170.7	192.466	179.537	116.322	159.107	160.224	131.3	119.498	196.626	214.989	176.177	135.105	121.382	122.481	195.309	198.745	156.7	144.542	175.641	171.378	141.429	131.403	140.307	141.228	158.535	160.49	117.871	125.509	138.156	149.268	141.574	125.396	200.651	204.765	62.2804	56.1823	76.8442	71.0724	60.5306	74.3422	79.9075
SPV_0350	100.341	115.185	108.367	105.894	94.3423	53.9741	116.868	107.967	95.24	86.6989	65.5563	58.7622	40.9554	38.5054	249.868	260.661	66.4998	63.3746	119.938	101.128	87.4872	116.317	75.6097	73.8385	89.866	95.4215	73.0268	72.8999	114.863	105.66	100.423	121.93	61.0569	56.7626	116.484	117.996	58.9739	53.1905	72.3317	73.9395	75.0756	92.3171	84.7766
SPV_0351	78.9483	104.958	87.7419	102.996	84.4124	58.1377	97.0888	93.5884	84.4975	82.1538	61.8467	42.4894	30.186	34.3934	186.144	172.052	55.12	58.2404	96.4151	92.7733	80.9756	96.9607	74.6321	62.6079	84.7785	101.553	75.1536	67.7207	88.642	86.5627	93.5347	106.85	56.3273	46.6533	82.083	88.1373	42.6981	39.2913	52.8401	51.7126	50.6572	55.7343	52.7569
SPV_0352	70.5458	83.6646	87.4975	136.749	77.1358	56.3953	90.582	75.9562	79.29	57.2445	64.381	31.9529	27.4381	34.3345	164.344	167.652	45.4101	42.5108	98.9671	95.6475	64.7061	73.878	66.3421	61.2323	77.0754	83.2494	74.1144	77.6258	58.7009	58.5788	93.8331	100.73	56.4707	44.9158	51.3509	54.0014	29.3491	26.4977	35.1791	28.3972	29.5852	26.1472	27.6094
SPV_2148	77.8508	94.1971	84.4366	73.0625	63.8806	31.6311	85.2184	79.9569	55.6919	55.6342	55.853	30.309	18.8228	33.6465	147.907	153.57	50.2786	48.7942	79.9389	88.7157	60.5928	85.8305	65.758	57.9014	86.8228	86.0567	70.9309	71.3482	100.984	98.843	91.2478	101.434	55.2993	46.7064	67.76	66.5954	39.2866	37.5263	45.3639	44.0698	47.1067	40.0211	42.8989
SPV_0355	95.2103	117.295	109.091	60.2288	121.493	51.4304	175.745	190.934	124.37	175.747	140.611	95.7454	47.9127	75.2876	191.662	223.412	189.904	177.052	161.278	164.184	122.716	137.857	166.789	146.76	206.335	228.831	131.425	106.744	228.455	179.227	144.792	132.106	106.911	91.3992	137.114	128.103	242.578	247.301	199.23	244.601	182.452	152.575	190.17
SPV_0356	149.008	159.695	148.46	130.361	119.656	63.0201	205.152	224.276	122.6	152.007	169.937	141.688	66.6998	95.8434	280.8	247.595	206.387	244.143	180.762	188.649	132.046	251.428	221.292	196.577	306.018	262.24	161.894	168.504	429.302	397.463	237.659	194.462	112.884	115.442	139.752	137.451	263.503	262.384	211.656	209.894	191.153	133.673	145.198
SPV_0357	139.788	171.502	151.639	154.006	135.154	95.6485	225.336	221.322	131.573	150.899	158.306	143.632	86.6218	102.46	228.944	232.431	217.995	202.516	177.014	184.462	146.927	182.424	203.848	190.447	277.962	263.968	162.592	168.237	258.437	258.203	199.726	204.891	130.173	117.237	147.444	147.582	313.453	282.041	230.062	227.874	193.408	115.533	121.337
SPV_0358	3.53226	4.27367	4.17211	3.09191	18.3308	3.4931	16.7627	30.2698	27.4845	32.8788	7.23552	3.57001	1.68109	1.88109	6.81808	4.21512	5.22728	5.66476	6.59181	4.74699	19.3537	41.7796	11.3175	5.31154	21.7274	26.552	10.4079	7.43555	9.36786	8.67644	6.38486	6.74947	11.0898	8.15883	4.74902	4.4716	3.13784	3.35532	4.43682	4.84143	3.93606	5.49017	6.66765
SPV_2155	2.00954	1.98264	2.38358	2.05768	12.8992	2.6598	11.5281	17.5724	29.3305	28.5798	3.87156	1.78623	0.911323	1.92128	2.39316	1.59856	2.54241	4.55679	4.06844	3.64645	15.8222	52.0751	5.2639	2.82259	16.9432	17.639	9.53186	7.66926	9.14683	7.47846	3.48251	2.41379	8.14706	6.57313	6.49449	5.9481	1.89197	1.8574	3.28959	2.55137	2.53685	2.24724	2.89692
SPV_0360	0.411344	0.433634	0.460169	0.983018	20.1997	9.30853	16.3599	24.6292	30.3071	30.1976	2.49343	2.02174	0.947426	0.894493	3.15899	0.727483	1.31675	1.00397	3.80062	3.04453	14.986	28.4554	5.42899	0.9928	12.487	22.995	7.63512	2.89178	1.25844	1.58238	1.58046	0.41288	9.38935	3.47634	1.05157	1.11247	0.841686	1.13895	0.806104	1.03232	1.09891	0.678555	1.1247
SPV_0361	0.279171	0.196199	0.342926	0.296514	17.3557	6.04285	10.4806	22.3899	25.7008	30.4203	1.96828	1.03406	0.673619	0.515095	2.55769	0.603446	2.84644	0.778717	2.10652	3.64634	12.0398	24.6604	3.30665	0.949729	12.7339	19.7107	5.36975	4.01242	0.931722	0.964983	1.49669	0.373618	6.51063	3.47119	0.56805	0.673933	0.543446	0.565049	0.406408	1.13433	0.344797	0.624802	0.686392
SPV_0362	0.692617	0.350471	0.109387	0.662078	22.5922	16.9002	21.1275	29.0484	27.685	34.9943	0.857546	4.97308	1.91432	1.31445	8.39854	1.22493	1.47808	0	4.41562	5.42789	19.8012	28.8346	5.90667	0.458514	11.717	37.6176	10.7111	7.27127	0.462315	0.139012	1.4853	0	11.1136	4.84422	0.339313	0.282152	0.569953	1.19103	0.465364	1.43571	0.446312	0.240536	2.43107
SPV_0363	0.21345	0.202515	0.421387	0.255049	18.4226	7.87546	10.4364	21.4968	30.8648	28.6204	1.98209	1.91575	0.842791	0.506358	4.27062	0.188749	1.36654	0.893093	1.47913	3.90312	17.7056	28.6839	3.41309	1.58968	11.6754	21.47	6.89746	5.5021	0.890476	0.749712	1.48765	0.321371	8.21647	6.53139	0.304994	0.39129	0.396624	0.715438	0.4661	0.313059	0.378246	0.315044	1.05866
SPV_0364	0	0	0.840556	2.54378	39.2826	14.6622	25.6339	46.9924	45.0834	66.1916	3.29478	2.72958	0	0	5.16289	0	2.27158	0	4.42573	2.7806	48.8677	106.781	7.29452	3.52332	25.2101	44.2191	15.9698	11.973	7.10506	4.6253	3.42401	3.20525	12.9392	14.8896	0.248319	0.722704	0.282557	0.155121	0.178798	1.04079	0	0.184833	0.406105
SPV_0365	1740.72	1789.23	1855.12	2061.78	1090.98	828.863	1416.31	1429.72	1924.44	1608.17	1947.21	1972.46	1526.56	1276.33	1462.03	1502.59	1787.11	1770.31	1715.57	1777.01	1517.96	1749.56	1561.33	1885.98	1658.88	1364.43	2143.4	2061.29	1846.73	1903.15	1975	2058.07	2004.06	2193.82	2697.27	2687.5	1515.16	1554.06	1672.54	1591.27	1393.53	1910.18	1823.46
SPV_0366	123.5	119.718	124.242	148.609	134.205	68.0943	78.1531	82.7787	92.6882	81.4915	85.2927	68.6236	48.6819	52.4163	66.8886	59.2052	93.1031	106.714	94.7819	99.3687	69.1096	91.7136	137.366	117.002	141.48	119.263	141.345	130.514	122.506	129.646	128.848	138.163	78.3548	75.4765	64.6776	73.6169	53.441	51.8784	46.5957	53.4449	47.4713	47.7056	53.9239
SPV_0367	599.333	537.335	620.359	730.87	511.712	403.797	306.626	312.826	443.309	440.302	388.278	353.168	249.107	179.272	294.046	297.135	356.439	381.205	410.189	434.764	322.912	393.48	487.977	436.518	438.269	386.763	536.262	502.783	571.099	565.311	585.507	615.087	348.421	375.191	353.798	394.071	320.269	319.587	232.564	227.595	194.07	262.633	245.858
SPV_0368	368.557	371.15	375.885	391.304	264.179	183.533	195.011	185.705	255.265	228.785	219.748	184.636	124.721	96.6142	186.246	187.444	240.421	207.771	233.484	256.895	198.33	196.9	275.287	259.893	235.381	216.537	313.132	296.866	258.974	259.312	305.161	352.528	234.187	232.228	322.993	342.407	243.459	236.746	197.549	191.891	177.313	216.924	207.881
SPV_0369	662.399	607.566	570.197	635.969	480.813	409.794	373.357	414.824	593.143	618.443	447.813	471.38	267.236	197.135	351.588	369.012	410.661	452.427	545.883	554.469	484.719	569.649	819.682	700.914	614.491	613.254	617.715	588.988	710.734	682.018	826.193	772.402	518.466	536.394	596.415	591.156	723.245	724.509	550.07	572.964	545.841	794.61	783.975
SPV_0370	628.835	642.895	591.696	559.644	505.604	350.13	403.169	403.615	529.807	513.708	361.409	439.836	294.109	203.707	307.686	308.816	437.968	433.276	478.341	500.6	487.998	426.556	631.802	612.913	629.557	555.263	697.027	655.112	493.695	546.1	678.055	687.535	572.923	602.907	533.825	554.163	673.436	565.011	446.419	433.017	434.321	531.475	561.201
SPV_0371	283.09	283.432	305.47	353.026	289.906	160.518	201.661	194.961	210.71	188.014	153.167	144.735	136.644	97.3097	115.095	104.962	163.665	164.679	142.991	161.546	163.398	181.311	267.505	248.437	182.766	162.336	324.79	317.09	197.555	213.327	210.062	243.912	265.896	244.135	260.269	287.234	153.153	137.52	123.301	129.027	128.767	138.633	158.004
SPV_0372	80.439	96.4201	93.1435	100.828	120.109	86.4532	51.2714	55.1708	116.299	96.7232	84.7454	78.0871	51.6066	41.9938	44.2651	45.4196	95.7154	91.7203	84.5337	88.8911	58.1859	65.9412	107.482	86.0697	116.787	117.06	105.006	108.413	89.6913	97.751	215.281	235.589	82.952	70.2445	79.3192	92.4767	117.853	103.229	100.513	105.574	57.7736	70.5071	74.6754
SPV_0373	560.979	559.082	577.035	541.685	355.226	314.464	553.258	808.205	181.966	148.042	404.682	383.156	168.873	134.756	295.357	331.879	463.675	469.806	424.886	423.807	184.037	222.84	259.183	241.983	455.435	431.219	188.255	199.103	318.31	275.046	427.784	472.223	217.813	198.65	35.3211	43.9704	377.268	415.037	329.617	434.659	482.409	405.222	499.052
SPV_0374	215.727	223.266	231.999	248.908	200.155	162.108	148.081	147.619	184.701	127.336	89.5193	79.1761	56.1643	45.0987	59.8379	50.3135	63.3014	61.773	184.808	188.08	124.924	106.965	116.728	120.051	105.53	120.216	136.775	139.02	73.1229	77.5298	121.872	142.505	124.343	110.568	105.213	102.656	90.6576	89.755	73.5371	79.126	75.0009	99.8293	99.6392
SPV_0375	181.496	180.776	183.154	181.614	273.735	209.381	522.987	468.486	222.082	191.112	463.836	482.989	285.409	225.776	217.886	252.479	415.758	458.345	279.505	273.232	127.803	138.2	394.663	400.477	327.485	323.545	254.164	244.169	399.906	393.881	150.522	169.803	224.134	252.282	340.445	403.438	2847.08	2588.1	1188.75	1274.94	875.219	321.253	310.274
SPV_0376	113.191	106.567	117.461	116.347	110.868	50.0676	231.62	250.035	155.861	131.849	475.06	405.277	204.466	239.887	224.669	212.3	397.838	485.886	264.021	281.626	143.289	229.472	357.915	331.746	401.735	313.179	256.934	245.527	440.098	432.103	257.777	295.904	188.349	224.725	202.135	215.273	886.402	864.936	648.582	735.85	557.184	313.203	316.356
SPV_0377	69.6964	69.359	71.5341	82.2702	76.2508	41.6341	194.169	181.171	126.958	92.9409	386.612	285.298	151.899	128.854	186.919	177.032	313.882	313.561	235.079	240.238	108.895	128.456	245.513	276.011	258.069	250.51	158.767	163.657	201.53	203.136	181.3	200.032	143.041	145.182	129.425	139.873	637.264	594.628	450.709	472.016	385.857	258.617	266.719
SPV_0378	236.826	227.623	248.214	272.65	102.003	66.5314	83.4837	85.7073	79.2832	73.0023	591.841	483.386	226.153	193.374	223.147	207.509	383.169	384.991	62.9061	63.7204	218.269	242.635	89.3408	69.6259	88.1024	81.9497	561.241	395.208	123.661	121.62	94.3564	95.766	89.0799	82.3332	2083.03	1955.29	108.335	111.525	123.464	121.608	84.9587	96.2131	107.612
SPV_0379	1597.73	1612.96	1753.35	1796.11	1355.09	1010.58	2347.48	2356.52	984.888	952.987	2840.78	3041.62	2863.75	2217.55	1735.6	1738.07	3064.36	3193.41	752.933	772.068	1482.52	1375.88	1669.73	1546.73	1035.85	843.382	2094.21	1733.21	1380.22	1394.95	1136.17	1157.93	1152.03	1217.94	5999.3	5890.03	1786.7	1795.61	1356.4	1343.22	1015.1	1033.1	1142.23
SPV_0380	1391.69	1541.13	1596.32	1611.38	1112.77	730.557	1964.07	1929.6	801.566	717.983	2117.07	2318	2293.67	1793.76	1323.38	1330.02	2434.89	2629.75	687.113	644.381	1148.01	1021.13	1398.37	1276.24	880.573	705.306	1760.38	1491.09	946.011	976.882	950.222	999.974	993.367	983.086	4862.28	4812.06	1396.34	1277.49	950.733	864.973	675.424	608.442	640.617
SPV_0381	3669.25	3536.27	3117.45	2401.76	2049.38	2256.24	3913.08	4808.03	2143.25	3285.23	5345.28	7621.65	6516.13	6302.95	2753.2	3286.36	7269.3	7656.47	2404.57	2502.8	4964.87	4749.97	3458.94	2967.14	3558.83	2375.9	3636.14	2818.31	4527.77	4695.36	2641	2434.77	2830.39	3112.4	8896.2	8977.36	3676.95	7630.82	3264.17	4241.69	1651.54	2653.44	3280.02
SPV_0382	274.616	240.257	264.817	290.213	183.203	155.271	171.794	185.577	85.6585	99.7244	1097.73	906.39	599.646	640.683	494.7	482.262	979.533	1148.63	107.892	130.047	218.811	363.371	184.084	163.444	344.032	237.4	558.736	422.659	289.722	266.78	156.669	125.172	145.137	142.866	1194.3	1202.57	243.775	241.787	182.464	195.437	152.257	114.809	136.11
SPV_0383	256.857	238.885	265.985	302.821	188.298	121.985	255.709	229.903	86.7572	81.5895	1222.55	787.223	773.574	674.965	532.652	472.789	900.596	920.628	160.326	147.309	251.574	283.564	189.058	169.593	289.683	234.088	577.05	431.879	182.157	169.837	151.869	161.474	143.877	127.859	1888.21	1889.48	374.516	359.714	262.521	259.509	218.949	134.856	160.327
SPV_0384	328.066	320.382	307.826	322.476	191.032	119.392	248.845	246.45	92.0434	98.79	1425.45	1047.87	958.09	1018.14	619.526	554.11	1227.94	1280.75	162.778	170.403	257.288	337.239	239.387	210.226	453.098	306.198	623.306	519.459	212.868	203.956	175.705	171.218	163.36	150.727	2634.13	2534.39	516.628	530.67	382.611	408.903	324.125	199.972	221.519
SPV_0385	300.715	342.843	325.962	337.618	191.735	141.995	329.676	295.975	97.3924	103.086	1620.63	1172.56	1346.58	1342.67	646.427	630.019	1324.34	1306.89	195.119	207.735	298.603	311.836	238.805	228.858	486.798	355.921	651.325	549.806	180.623	181.972	170.22	189.203	175.791	156.643	3088.16	3016.47	737.81	720.928	504.774	516.116	424.681	221.927	239.083
SPV_0386	285.638	310.329	316.454	320.72	194.543	129.71	361.776	326.14	107.899	110.787	1672.45	1228.36	1481.25	1411.78	653.966	604.08	1362.74	1291.77	201.398	188.497	306.5	302.656	225.099	219.941	465.334	351.797	648.059	575.738	193.119	182.787	172.011	205.819	185.143	155.858	3143.11	3096.27	818.661	806.831	513.893	560.949	441.329	230.133	254.628
SPV_0387	297.772	341.579	317.486	383.74	198.417	133.787	401.631	347.485	105.744	96.0697	1742.84	1383.72	1691.39	1525.75	648.053	631.646	1375.92	1425.95	202.966	183.973	331.945	264.397	230.119	231.571	470.095	373.075	652.541	575.036	145.049	147.252	182.25	211.853	174.126	168.287	3107.4	3039.93	736.982	697.61	465.627	442.089	365.113	182.689	186.169
SPV_0388	290.681	319.496	307.608	368.847	164.944	120.439	379.007	343.681	94.9218	94.8056	1800.46	1494.22	1773.52	1806.2	611.695	592.288	1421.82	1456.92	179.98	195.106	321.204	309.925	212.081	217.381	466.337	331.439	629.528	575.701	161.64	165.437	169.917	186.238	175.039	166.888	2870.85	2865.88	647.969	635.09	432.742	454.893	320.57	176.207	196.673
SPV_0389	284.261	333.084	308.746	320.679	169.451	88.4079	448.13	381.317	107.444	87.5778	1884.42	1650.61	2099.7	1860.49	622.513	577.732	1437.72	1496.96	194.752	188.658	330.987	294.556	215.487	217.739	475.993	323.177	708.695	588.855	149.126	147.267	175.584	194.078	175.75	174	3330.69	3320.65	676.461	659.858	451.057	463.034	341.399	201.766	199.281
SPV_0390	214.884	251.297	247.606	297.165	140.696	107.422	377.16	306.483	83.6509	85.9715	1454.61	1343.96	1819.65	1546.52	432.614	464.703	1096.37	1128.83	142.666	131.666	287.679	241.519	153.213	159.055	366.015	272.64	499.177	492.222	111.398	116.463	127.91	142.377	145.01	127.223	2380.95	2518.31	462.055	445.905	322.385	334.953	223.955	141.172	158.841
SPV_0391	23.8126	26.616	22.9255	17.15	24.4647	10.2703	44.2768	62.2839	22.0191	38.8786	84.3093	110.416	1744.56	1700.1	284.001	219.223	190.739	158.322	9.49389	12.7818	32.3337	58.6291	21.1123	11.877	494.075	599.005	297.78	294.449	33.2047	37.9727	14.3404	16.2072	20.6193	7.41478	289.096	258.77	26.5832	27.8092	110.791	60.0265	770.64	1851.75	1860.92
SPV_2157	17.9163	23.1573	22.7598	13.031	28.1292	7.1533	53.5616	57.2204	32.4198	27.3595	74.3441	60.3701	1813.13	1400.93	267.207	264.509	147.027	154.997	12.1155	16.0529	35.3104	51.5893	18.519	12.0326	445.803	541.931	341.717	299.773	16.8986	18.2401	13.2711	18.3742	20.7618	11.9558	291.544	274.667	29.4315	29.2249	145.617	63.2854	1210.01	2617.87	2591.55
SPV_2158	6.59491	13.0703	11.4571	5.25345	9.4212	3.46064	10.2671	16.4984	19.2033	30.1879	5.44356	2.25487	3.47193	4.17195	3.19875	3.11025	0	4.59894	3.65603	5.74255	15.5971	26.8307	6.36068	5.82114	9.91701	19.6173	11.1629	7.41805	8.80409	11.0303	5.65707	7.94344	11.0452	3.84378	16.9748	14.2687	12.196	11.0844	12.924	12.7247	18.6985	30.8429	32.3736
SPV_0393	1774.73	1536.52	1551.18	1686.98	1704.81	1268.72	1086.72	1168.47	1370.88	1403.32	1652.04	1879.54	1183.66	1024.2	1224.8	1288.15	1689.06	1811.84	1448.2	1555.72	1135.77	1180.61	1445.26	1263.61	1227.16	1007.11	1582.35	1337.22	1468.92	1502.89	1508.44	1473.47	1191.91	1294.38	1322.46	1453.81	1950.72	1795.07	1474.03	1462.56	1238.39	967.793	954.375
SPV_0394	1362.5	1210.04	1297.67	1474.49	1256.23	761.966	870.89	1015.97	1094.62	1035.13	1412.85	1595.76	980.674	770.59	991.136	954.453	1312.4	1468.82	1089.7	1198.06	809.18	1043.68	1140.16	1067.74	949.211	861.706	1259.85	1128.83	1201.98	1280.66	1226.73	1191.06	1015.91	1178.4	1346.94	1356.94	1933.62	1762.48	1493.26	1427.32	1254.66	1075.64	1005.81
SPV_0395	1062.27	1093.15	1095.65	1221.6	914.002	732.526	820.896	787.336	976.828	869.951	1285.16	1287.95	935.835	720.943	947.115	993.659	1283.49	1286.96	1045.79	1038.83	727.397	648.072	944.807	972.643	797.466	843.241	984.795	987.905	775.867	819.537	954.159	986.445	906.692	912.247	1190.73	1156.84	1625.52	1524.37	1365.33	1379.8	1194.27	1289.18	1270.5
SPV_0396	519.654	484.401	506.542	627.006	592.95	425.608	382.873	371.11	422.616	382.99	528.398	536.088	390.888	341.826	281.335	294.472	510.562	524.436	602.782	641.007	401.113	413.536	508.761	489.165	480.699	410.572	469.188	461.516	427.511	453.089	524.959	586.144	406.471	418.178	280.097	305.105	412.863	366.984	291.216	289.717	235.726	186.893	187.863
SPV_0397	377.564	348.555	370.262	455.198	427.664	257.747	307.07	307.98	341.419	273.582	472.643	444.699	290.35	248.913	282.349	278.756	411.212	422.757	541.218	525.722	299.484	297.826	402.687	395.532	348.107	299.813	365.238	348.286	303.465	309.749	427.19	455.004	310.902	327.16	198.458	206.639	280.303	251.189	216.515	201.737	185.531	200.705	197.87
SPV_0398	263.518	215.821	241.772	337.604	239.334	240.754	235.266	241.336	302.402	285.096	405.356	365.089	243.121	203.31	254.464	232.669	341.434	335.131	382.979	415.329	229.197	284.406	290.914	300.581	252.933	247.705	252.586	249.635	312.095	292.781	345.034	344.898	256.556	260.494	90.6944	101.857	128.102	116.083	111.299	110.113	92.0326	129.798	139.117
SPV_0399	535.181	589.931	599.687	689.126	480.78	372.009	662.117	610.176	458.855	416.771	462.882	378.845	292.903	262.525	318.094	325.037	444.003	434.112	491.144	492.205	515.134	555.666	532.674	561.932	508.356	475.941	555.187	555.834	469.341	443.196	545.041	610.416	516.005	520.211	481.609	539.027	542.061	481.72	384.083	390.599	357.655	428.374	431.107
SPV_0400	319.096	443.937	437.317	315.648	269.596	133.64	434.933	388.557	287.511	241.953	266.633	231.138	183.862	210.864	214.961	192.087	263.756	264.831	280.988	298.074	338.674	372.58	357.611	428.932	418.449	378.016	400.535	421.974	262.076	249.813	341.612	376.676	387.283	374.147	603.389	607.266	661.165	694.325	484.996	574.596	440.766	442.359	518.877
SPV_0401	5348.23	5413.74	5008.67	5595.74	5343.43	6424.43	4331.16	4354.44	5244.88	4190.47	4648.36	5602.75	4814.08	3166.51	3926.91	3970.81	4809.26	4351.92	5140.54	4417.72	4487.69	3380.33	5235.35	5257.16	3826.86	5228.67	4146.46	4599.69	3752.03	4013.41	6816.8	6552.04	4415.33	3995.43	4627.53	5447.57	1246.28	2848.12	2155.52	3014.33	1428.9	6430.42	6889.77
SPV_0402	497.819	426.756	462.754	552.844	476.594	365.026	511.481	590.785	514.741	463.239	605.741	556.03	307.963	271.347	439.819	440.063	553.297	541.364	581.269	658.228	387.965	504.439	598.436	619.223	437.113	496.727	500.673	576.331	629.06	661.609	611.636	655.421	463.614	497.978	677.391	649.224	836.114	827.272	604.777	607.252	486.361	509.79	495.911
SPV_0403	875.215	871.296	872.033	1041.52	895.374	699.531	960.764	931.436	827.121	714.915	1134.08	1136.86	777.504	575.729	694.604	730.09	1073.41	1093.45	1046.67	1060.24	776.788	837.931	1075.72	1094.87	918.026	870.357	1017.54	1012.34	927.006	950.579	946.475	1014.7	908.184	906.204	1101.94	1149.32	1248.44	1074.35	884.745	812.379	701.459	626.986	602.527
SPV_0404	122.274	120.026	168.325	174.276	86.709	55.0284	916.693	959.977	99.2834	83.7779	138.23	101.529	60.4894	51.2774	108.908	104.213	172.488	168.346	135.204	137.436	175.217	159.051	188.135	198.468	160.147	168.483	335.947	304.453	125.592	128.898	55.3036	59.6646	495.593	461.962	118.992	115.896	925.699	770.419	748.83	621.986	490.275	285.919	254.097
SPV_0405	144.624	144.335	213.544	185.88	111.145	52.5625	792.619	815.643	103.369	99.3654	142.328	91.3295	54.4919	62.7629	105.19	98.3055	149.024	178.289	134.331	125.932	192.307	199.8	198.838	204.829	171.427	164.686	383.577	336.223	183.815	163.387	60.2828	48.2602	527.872	493.3	149.762	147.038	1053.14	889.953	878.025	769.058	567.356	371.767	338.921
SPV_0406	136.352	154.932	217.874	157.61	117.064	67.2237	616.499	625.719	104.64	86.2092	152.463	69.6564	51.2848	74.5689	94.0676	83.8081	155.806	153.607	147.875	136.649	195.982	201.843	207.013	227.233	173.777	177.076	362.634	341.564	159.739	144.57	55.1993	55.9885	525.432	473.198	186.62	183.131	1527.29	1384.8	1284.52	1177.7	773.091	561.139	485.089
SPV_2159	160.567	185.057	246.626	159.621	115.159	46.8763	556.005	637.685	103.125	112.874	150.935	93.4868	46.5096	90.8552	96.0735	84.493	197.45	210.634	121.847	141.992	239.217	270.219	238.91	246.136	211.516	194.195	423.623	353.937	244.223	215.153	63.3628	71.9304	575.31	552.764	266.658	238.497	1928.17	1863.47	1738.83	1693.7	984.271	840.757	739.932
SPV_0408	89.0554	122.117	158.766	62.75	109.254	66.2174	319.363	298.806	73.5566	124.179	92.3232	44.0174	23.8221	63.2979	58.1151	50.4959	93.9365	84.9761	90.2129	98.1156	190.804	146.48	132.514	145.84	127.654	169.968	234.386	205.344	81.6783	81.6947	32.9837	34.0322	374.484	284.091	234.793	200.617	1543.65	1499.95	1546.25	1595.32	850.249	822.061	759.02
SPV_0409	53.8347	64.145	91.1509	70.5852	51.0974	27.9631	108.728	122.313	44.7422	54.6636	42.6347	26.6151	16.2773	23.0107	30.5812	26.1612	52.9926	46.0644	25.8786	32.6871	63.7614	74.6422	48.1559	44.9097	45.4542	50.1456	118.214	105.651	44.675	44.8746	19.7613	14.4582	151.831	139.416	93.015	87.5647	144.772	131.773	169.874	157.763	127.604	102.264	95.1084
SPV_0410	669.652	777.126	731.319	553.801	585.19	844.588	1256.15	1183.03	1098.99	1063.32	1365.92	1296.55	947.163	866.258	881.492	1194.25	1914.63	1780.56	1295.59	1240.07	1136.58	984.833	1216.14	1369.08	1234.23	1363.1	700.864	832.539	1667.76	1756.15	1054.15	1112.27	1031.64	1016.68	1111.76	1214.46	2809.41	4264.33	3666.38	4500.99	2243.01	3813.25	4105.77
SPV_0411	100.876	89.7008	104.358	119.557	141.534	102.796	293.505	264.242	161.693	132.701	527.419	502.243	333.158	280.289	339.361	324.518	590.087	595.941	254.649	266.296	173.087	166.948	354.439	355.178	464.032	395.704	263.644	274.381	276.414	299.095	233.272	262.461	256.197	276.603	80.3982	88.081	352.893	374.736	274.165	330.457	229.582	103.89	95.4346
SPV_0412	59.2009	55.6779	64.2494	72.6828	78.502	43.7618	221.497	228.345	117.534	106.66	433.889	439.337	225.107	206.339	289.117	281.141	450.865	487.703	185.038	193.614	108.097	133.539	279.64	278.609	347.686	287.804	167.855	172.322	255.962	251.248	173.193	177.858	163.677	189.686	53.4082	56.6933	246.729	244.146	211.027	217.039	173.408	107.608	106.235
SPV_0414	101.379	106.886	105.355	95.5894	127.567	83.2586	187.743	188.563	97.5555	112.123	118.743	120.682	76.4321	60.7713	84.0814	85.5024	125.781	127.065	115.411	120.59	76.1011	90.9758	112.588	102.274	100.288	117.998	96.4	94.4853	102.533	101.608	79.9951	86.2263	109.421	104.741	133.873	128.665	287.066	255.535	216.329	222.019	202.104	137.407	143.615
SPV_0413	1.4981	1.42136	0	0.447516	14.7134	5.8959	7.92609	14.8809	30.2383	19.8932	2.31855	0	0.739393	0	1.81657	0	1.59852	4.70114	4.6716	0	12.5049	18.1594	3.13694	1.54961	6.33587	14.9823	10.3736	4.21272	0	0.751695	1.20475	1.12777	15.0725	3.9292	0.655287	2.52556	0.546801	0.818693	2.95678	0.732404	0.362009	0.390202	1.71466
SPV_2160	2.00573	1.50652	2.47478	2.02214	22.3105	5.92027	11.2064	18.0554	35.0919	26.3091	4.17124	2.25021	0.86619	2.23035	3.64816	1.44106	2.14017	2.88479	4.25656	5.07575	14.5185	25.1509	4.29532	1.60788	14.7741	19.1911	8.10167	3.93637	1.15053	2.3902	3.22593	0.754955	9.75255	5.04139	4.01377	4.88542	2.09641	2.12826	7.19088	2.58627	2.12044	1.64344	2.15219
SPV_0417	379.172	473.856	471.755	442.527	477.601	414.344	493.482	418.566	335.553	281.705	432.323	409.379	298.038	237.165	332.897	384.442	451.803	439.307	437.341	428.834	269.237	188.075	487.106	474.714	446.396	466.261	430.558	423.378	231.576	253.625	358.579	446.598	400.037	384.978	730.757	766.484	868.96	828.869	694.573	705.866	489.047	324.258	341.392
SPV_0418	45.6225	55.9287	86.9096	52.8277	69.4296	37.0208	59.3789	46.9268	57.8942	53.6203	32.7563	21.7097	21.3564	20.0836	38.7817	29.1134	20.0744	30.1682	33.8963	57.746	49.0744	43.6437	48.7055	54.8778	46.1487	71.28	80.3348	78.4741	21.9761	25.4877	37.8234	60.8997	68.9892	67.436	108.132	116.749	85.3356	87.5278	97.5694	95.1036	62.9642	40.9985	39.6566
SPV_0419	10.8549	14.1654	10.1508	8.32835	23.3963	12.254	41.942	47.1019	48.2434	40.3374	67.2871	72.0795	36.8819	20.3294	33.114	33.8482	58.1563	58.4456	45.0532	44.1755	38.3293	56.0701	27.4495	22.5035	54.7032	50.1478	19.2526	17.672	29.9356	36.6929	35.1622	31.9982	18.7972	16.2829	21.1713	21.4272	28.6401	31.0632	53.6443	57.8053	36.5383	58.5898	60.5509
SPV_2163	30.5832	39.3126	33.8888	18.8612	46.9783	103.861	102.233	97.4519	74.4289	63.2654	89.3208	96.1346	34.0842	30.4247	51.44	72.4082	89.4781	85.6525	107.333	95.3544	49.9242	54.4323	63.4761	45.7172	84.0044	82.3466	27.3255	33.2908	55.974	38.6115	41.2552	54.2156	36.7769	18.1127	33.3142	36.4384	51.2635	100.471	73.2459	88.746	55.1489	99.2731	67.3738
SPV_0420	339.822	326.127	349.168	352.042	834.566	832.817	1362.32	1464.57	322.946	271.339	1851.37	2775.53	1650.46	1370.61	878.424	932.273	867.433	937.378	1062.45	1094.94	293.848	303.279	314.27	337.004	1389.15	1593.56	311.889	328.119	334.355	338.979	677.481	680.113	325.341	455.473	1184.38	1265.95	6255.8	5558.1	4397.85	4239.83	2554.22	1525.14	1389.83
SPV_2164	37.4133	60.0979	47.8251	41.9516	32.1309	11.8744	79.506	85.8546	87.1301	74.1962	66.3932	25.0401	14.9456	24.7261	60.1342	60.9283	83.8225	77.3521	99.2947	124.961	69.7166	114.375	120.467	136.095	176.451	139.605	90.2809	86.1817	181.805	167.137	135.877	130.004	72.1088	78.0795	77.8353	71.0804	197.784	200.166	193.933	240.346	181.981	184.875	208.081
SPV_0422	47.0484	59.7867	47.0711	35.6129	35.9879	14.6622	72.8625	81.5318	79.4596	75.0171	55.6818	32.2091	7.98545	17.6759	66.085	35.3914	59.9697	74.377	97.661	131.245	59.7519	92.0097	129.356	123.14	185.834	140.191	85.7457	91.7929	165.903	151.257	142.667	130.454	71.2521	68.1199	86.7628	77.5606	238.422	259.331	238.48	316.482	229.643	191.634	244.881
SPV_2165	29.8044	44.8849	35.3034	27.9815	28.7227	11.1712	73.5357	81.4535	35.6911	57.9176	35.1444	20.0169	11.2076	15.1508	41.3031	38.9055	42.4028	47.5063	59.9932	66.7345	39.2423	41.526	58.8965	72.8153	74.4298	72.0608	49.1379	36.5841	37.8936	24.9246	50.2189	53.4208	40.8305	19.8528	45.8563	41.2423	102.851	114.272	85.942	131.416	93.2839	70.9757	59.8328
SPV_2166	0.469425	0.148459	0.185345	0.841365	23.471	9.23729	14.2165	20.983	25.4739	29.1909	2.54278	1.20376	0.463372	2.78399	6.8306	0.830203	2.00356	0.982057	1.30118	2.45252	15.4285	22.9569	5.0041	0.776902	18.5297	22.751	7.85541	4.84015	1.56669	1.41324	1.00667	0	9.32026	3.6936	2.21758	2.19915	1.49531	1.40239	3.15403	2.20316	2.53336	1.05966	3.13416
SPV_0423	29.5435	42.3271	35.2292	23.8105	24.3124	10.5346	52.6691	57.1165	42.5143	45.0808	38.8187	18.05	8.61176	15.9925	29.0919	29.6313	39.9865	37.54	43.4184	47.6519	30.9289	47.0744	41.9713	41.8394	49.0844	48.2011	34.8964	26.949	57.0756	47.4563	44.115	36.5697	28.682	24.4419	34.842	33.9784	86.3712	99.2834	75.6366	91.5075	72.4762	73.7654	69.1792
SPV_0424	0.0917207	0.290072	0.217287	0.493181	15.0682	5.59509	9.30381	16.3488	22.7621	24.8938	5.0393	1.88162	1.62968	2.17584	4.89363	3.08204	2.15311	1.82289	3.4322	4.79197	14.3551	23.3861	5.51729	2.80827	12.4649	17.4284	6.40409	3.82584	2.90808	1.74884	2.99957	1.38095	6.80117	5.61314	0.256766	0.386098	2.72082	2.21883	2.44194	4.04467	2.17944	0.605212	0.944815
SPV_0425	0.385839	0.447422	0.558589	0.653131	23.5788	11.8949	17.2696	27.6444	28.4706	37.8641	5.92171	3.79278	2.28518	2.28827	7.79769	3.63934	4.25425	4.23776	5.43658	8.56727	19.6594	33.0614	8.32407	2.97998	16.572	36.8558	11.763	7.50453	2.89737	2.64587	2.03409	0.871379	12.1164	6.40916	1.46268	1.01294	3.93042	4.13277	3.34314	5.37601	4.38727	1.51862	1.64379
SPV_0426	0.175864	0.444946	0.555498	0.420276	29.101	20.7638	25.411	52.4067	42.131	71.3118	10.6149	4.50975	1.73597	2.08597	13.648	1.55513	7.8814	4.04707	7.79954	10.5663	37.8001	106.735	11.6501	6.11219	22.6108	56.6873	15.2221	9.23135	11.4453	8.11831	1.88569	1.05913	15.2495	13.5301	1.57953	1.24179	4.20151	4.94633	2.51094	7.25654	4.16467	1.67957	1.81158
SPV_0427	0.729968	0.706151	0.474709	0.615691	20.8049	7.18211	13.1608	22.8427	24.3245	36.5476	4.98415	4.62464	2.62791	3.15775	7.28943	2.96167	4.85665	2.96442	3.92771	4.59892	15.8153	31.409	6.50638	1.84769	14.5281	23.9159	6.44218	5.39335	3.22443	4.35217	2.02581	0.646494	10.0913	5.55594	1.90826	1.41687	4.31995	4.23635	3.55583	4.49239	4.33719	1.96095	2.86688
SPV_0428	0.7223	1.14216	1.14075	0.51784	21.2388	8.7412	14.4427	28.1409	28.7281	36.9619	6.1483	5.00099	2.28156	3.25561	6.3061	2.68259	3.237	3.92881	5.50581	4.90578	18.728	37.6483	8.63474	2.51037	17.5956	32.3674	9.79468	5.95799	2.77224	2.57321	2.40089	2.06624	10.1558	5.55701	3.02462	2.5354	4.65917	4.51568	4.24644	4.78836	4.89875	2.54607	1.84633
SPV_0429	168.031	181.729	188.12	191.766	177.313	113.671	202.751	191.964	134.957	106.332	193.737	178.06	110.382	103.651	65.7032	71.2378	148.183	151.259	176.586	178.196	141.515	116.306	127.592	121.125	84.6789	81.9742	134.159	118.601	78.6774	77.0393	124.014	140.894	133.678	124.875	154.482	158.723	102.898	101.921	90.0033	85.6913	52.6994	52.3773	54.4299
SPV_0430	171.503	161.494	174.399	191.662	157.781	113.82	205.379	206.25	168.105	145.909	194.411	162.04	85.7992	81.5615	87.9585	89.9762	166.118	176.199	185.494	194.068	120.656	142.62	134.866	127.341	84.4445	85.4339	113.331	111.005	109.122	116.092	143.75	153.264	128.386	125.499	121.784	128.697	138.581	138.32	106.225	100.123	74.5158	75.7382	68.8266
SPV_0431	60.8161	62.7405	56.3767	60.0304	72.1441	51.0475	104.199	105.455	85.6964	88.9717	103.745	98.7762	44.5831	40.1789	74.8711	71.4094	102.486	102.412	74.8776	85.1277	64.7972	82.8025	79.3919	81.2542	85.9171	81.2564	64.0833	63.5704	78.5887	72.3619	58.3131	59.2858	74.9988	69.8509	72.6383	73.8292	94.4151	85.6903	70.728	68.6183	62.6057	54.0051	55.3479
SPV_0432	74.1561	87.1687	85.7	75.931	91.4377	67.6337	135.008	141.979	90.2516	109.671	154.792	137.732	76.7999	68.5578	71.8291	70.0699	116.508	117.914	86.08	97.2908	95.1319	87.2605	107.544	94.013	94.1032	108.655	82.6484	84.2199	55.1418	57.0056	61.7383	69.7185	93.3228	102.224	91.2547	96.9376	146.991	137.661	112.552	117.396	89.6594	73.4987	91.0318
SPV_0433	57.255	74.483	73.5546	63.3078	85.1152	82.9578	113.914	121.353	93.8775	100.744	121.234	98.611	65.2332	51.6939	71.8442	56.1707	105.772	95.943	75.4036	70.69	79.0581	125.374	85.8904	63.4073	101.195	115.265	77.9113	71.5569	95.3814	87.7577	65.0563	53.6089	90.8128	68.7333	95.2917	93.4624	116.824	118.784	98.7404	102.746	77.8267	65.2407	69.5526
SPV_0434	104.475	95.7249	100.805	114.411	118.794	75.9767	159.928	170.096	96.1941	106.391	179.88	168.159	92.1672	79.1071	93.9858	79.3142	141.174	146.464	118.714	122.143	119.766	151.319	133.27	110.856	125.552	139.195	103.306	101.511	111.594	114.069	114.883	115.178	108.301	100.856	118.116	121.864	120.181	106.596	115.509	115.696	84.0479	81.8861	83.473
SPV_0435	86.3005	92.1777	99.9169	91.08	94.0457	48.1304	136.56	136.104	91.9979	76.427	161.135	150.344	114.593	89.5462	72.4203	69.4698	104.862	118.835	111.916	100.895	115.185	107.607	115.913	108.752	98.1534	119.02	97.6594	99.7821	51.05	58.6892	96.1361	105.75	110.113	96.2583	136.202	134.796	126.007	119.232	134.108	138.253	86.8507	96.7969	94.9039
SPV_0436	41.6526	42.3361	37.835	42.8656	32.1019	20.8462	40.9385	47.3001	51.9432	55.2089	29.4373	29.6355	25.1922	18.2771	15.7653	14.9033	20.0386	24.1773	24.0254	28.3026	59.0353	69.8421	28.2325	25.5021	39.1014	35.192	38.0673	36.7861	31.7402	30.4436	29.4302	30.8124	40.3889	33.2579	30.6674	33.7073	14.1884	16.175	17.0667	18.7862	13.459	20.1512	15.6157
SPV_0437	783.373	974.793	980.83	727.033	954.22	824.736	1668.86	1512.27	905.85	727.352	490.651	551.724	409.891	206.456	368.378	408.858	387.063	364.589	957.926	942.817	788.181	396.505	741.717	695.514	894.166	1035.89	656.514	653.218	313.435	324.408	738.573	902.968	691.767	666.814	1133.92	1139.78	1653.62	1575.6	968.586	955.823	814.034	1323.25	1297.27
SPV_0438	210.469	261.536	277.001	222.233	239.266	149.668	283.386	269.886	174.698	149.558	138.381	133.75	108.892	58.7665	79.0861	95.4952	96.8519	94.9451	164.959	151.922	149.43	117.217	168.732	159.03	205.173	206.281	200.237	184.856	138.226	160.424	180.643	211.692	186.56	174.614	315.614	324.941	212.759	197.765	188.989	180.51	132.958	150.958	145.127
SPV_0439	270.851	300.813	326.659	291.663	327.809	218.579	346.608	353.021	174.2	203.963	138.444	188.698	132.374	88.5736	119.223	104.002	111.22	131.162	168.824	188.161	169.465	203.925	229.808	206.107	270.727	251.091	250.821	238.861	225.859	230.747	205.678	215.023	208.906	195.856	366.195	367.325	218.791	205.245	203.594	211.47	132.879	181.345	175.925
SPV_0440	328.444	346.242	326.438	270.174	339.317	222.865	339.455	361.606	197.372	243.144	148.573	174.948	149.328	115.466	118.695	96.0965	140.414	152.317	157.713	167.3	191.887	249.547	240.335	190.565	297.279	265.326	253.011	228.245	291.592	274.263	252.852	240.757	204.434	202.982	340.047	335.265	185.503	171.808	186.255	190.34	111.709	133.988	157.252
SPV_0441	1009.98	1067.23	980.397	1085.98	624.021	627.823	895.927	945.47	715.369	859.013	866.511	1030.36	763.914	674.621	696.674	733.972	980.349	1030.99	751.937	794.629	889.943	1216.44	862.06	844.473	957.285	800.79	873.84	836.633	1506.31	1583.48	1041.79	972.842	731.516	754.166	1057.43	1092.46	894.309	913.661	1139.36	1026.76	820.969	1020.83	968.514
SPV_0442	188.962	182.623	203.386	205.049	250.107	157.407	326.404	301.006	178.888	178.615	371.401	410.059	347.129	281.062	244.505	257.983	288.753	304.855	152.385	160.071	142.596	159.481	265.297	255.595	259.411	239.765	295.676	298.859	210.805	227.873	239.187	249.166	264.315	265.089	275.928	300.318	92.2076	76.5967	76.3472	77.1517	108.708	163.981	181.902
SPV_0443	129.377	110.803	114.377	126.515	116.841	68.7675	165.604	185.136	117.406	109.234	234.868	228.613	114.644	100.541	135.962	130.448	190.729	192.263	143.239	147.035	114.587	158.068	156.826	135.424	126.121	110.683	107.864	101.129	187.233	199.973	193.973	208.783	94.9036	100.628	135.193	137.273	99.388	95.7654	113.692	111.917	73.9056	100.707	99.2016
SPV_0444	2.58288	2.72797	2.84776	3.08624	22.9741	11.3159	20.2357	33.2938	28.3808	34.7871	9.76725	8.62285	5.05104	5.37578	8.56853	4.99889	11.7	12.1833	9.72593	9.16594	16.1443	35.7288	11.8372	8.4687	20.4733	29.8987	11.614	8.58786	9.31148	9.14532	6.92366	5.75979	11.7887	6.98735	4.66975	4.85727	10.5464	9.48816	10.126	11.5219	10.1118	6.62591	7.24188
SPV_0445	1344.14	1409.51	1259.79	1492.47	1334.88	1267.93	589.321	590.65	1443.21	1193.02	2969.7	2583.23	2101.23	1489.58	1596.81	1824.97	4089.06	4039.52	3201.56	3150.56	1098.78	937.386	1528.99	1534.83	1356.89	1361.28	1029.32	1055.52	1603.04	1662.22	2305.83	2594.57	1048.04	1054.5	868.207	912.906	1150.55	906.363	1377.41	1257.07	1338.21	1193.03	1152.95
SPV_0446	80.438	99.8664	87.6566	69.2022	83.173	45.6765	159.329	166.396	129.279	142.318	128.403	139.674	68.9652	62.1525	95.3082	118.278	170.678	167.799	107.659	122.473	123.495	122.768	109.897	98.3226	105.233	120.756	93.6273	98.6638	86.2901	91.3309	97.8308	96.1939	103.926	105.687	184.46	175.543	218.892	201.957	211.859	231.771	146.428	162.142	166.858
SPV_0447	545.719	446.222	528.371	435.189	214.462	113.372	313.162	354.516	229.892	250.119	867.995	777.06	444.568	368.095	351.988	346.257	515.381	488.879	484.276	486.582	299.152	261.703	284.18	254.271	264.318	241.746	243.997	228.443	360.462	370.27	463.048	453.166	270.637	345.902	3125.82	3042.04	518.949	478.155	706.437	714.456	789.659	1114.63	1036.02
SPV_0448	554.887	519.409	554.986	435.039	223.498	142.437	328.674	317.471	217.604	187.899	788.437	711.631	561.56	429.446	294.94	332.028	477.644	486.144	594.927	554.436	366.535	234.439	261.415	259.945	236.27	266.436	238.292	248.597	289.31	297.747	483.6	455.663	292.204	314.406	3326.56	3359.69	509.741	461.918	791.681	813.009	817.509	879.3	859.654
SPV_2168	2.02244	4.47727	7.98528	2.41659	22.8726	3.97973	12.5451	25.6696	40.1524	37.9912	3.13004	0	0	2.39887	4.90475	3.57679	0	2.11551	2.80296	2.64157	28.4877	38.8861	3.07991	3.34715	15.9664	27.2275	7.00215	1.89572	3.3749	3.04436	2.16854	0	9.01434	5.30442	6.48734	7.14032	2.14744	2.79993	6.79431	3.55949	4.3984	3.33623	2.7006
SPV_0449	94.0874	82.8712	95.129	53.5852	41.872	10.3819	57.1106	71.8166	75.6495	89.9941	65.3227	49.6072	52.079	60.4932	29.855	27.9923	71.3079	40.4707	58.4965	36.7523	74.3156	97.0315	38.8336	31.2886	39.668	48.7051	58.8587	60.9929	46.9552	75.8885	63.1706	64.8715	55.5825	52.2754	1209.77	1176	39.2141	36.9053	76.0667	99.9063	75.0774	87.4901	63.0698
SPV_0453	16.5386	20.2045	23.2469	15.753	19.6886	7.62472	32.0007	39.271	36.3999	34.4651	19.5993	6.90687	5.59728	12.8911	9.85533	5.43204	20.2691	16.9043	20.1708	27.897	31.012	55.7773	21.804	22.6011	30.4299	34.7887	30.3209	27.6829	28.387	25.2749	20.3681	23.122	23.6272	27.7614	120.935	112.129	52.0866	61.3836	63.1913	85.209	45.6866	30.9774	40.4668
SPV_0452	11.4808	18.1303	15.9706	8.17642	17.0164	6.13418	23.7474	32.4751	30.5923	31.2243	21.4161	7.01893	7.05481	7.93611	17.1482	9.95047	17.8481	21.9505	19.1781	21.649	24.2752	40.2972	23.6782	20.8883	32.3272	38.5455	23.165	21.1665	22.5839	25.5605	17.6907	19.6894	19.7785	21.5367	109.562	104.854	38.5085	41.794	38.9651	50.7755	36.3778	33.1114	36.7815
SPV_2169	8.46835	10.3976	11.0142	6.42836	12.5719	2.94069	13.4503	19.4625	23.3398	17.1661	96.8309	50.5847	32.8465	66.1757	60.8865	38.7633	113.959	105.046	13.2554	12.7524	19.5427	27.984	8.64801	7.58468	15.7304	17.3214	15.2921	13.074	6.65005	8.59821	11.4302	7.79997	13.1602	10.4521	32.5616	28.4774	19.5967	22.7508	26.4911	32.4387	19.0349	13.5975	18.2067
SPV_2170	73.8151	94.5976	101.354	63.1886	72.5571	28.5705	134.84	132.365	79.6278	95.8318	52.5531	17.3546	13.9046	32.016	23.1878	24.6339	51.0531	53.8345	107.32	112.858	98.7359	146.177	94.4345	104.647	126.027	116.871	125.467	121.046	105.778	99.5045	88.4715	91.7643	95.9786	98.1765	205.689	185.251	305.649	326.829	323.494	382.309	224.721	148.225	164.578
SPV_0454	78.8254	108.052	102.009	74.5774	67.7395	36.4537	143.627	120.069	86.7227	86.4949	72.7992	30.8197	14.8091	43.9465	47.4394	42.511	83.9321	80.0254	102.239	112.592	88.905	121.814	84.729	95.6134	126.899	114.426	104.698	112.151	94.5388	87.5879	87.7638	89.4777	99.0435	100.436	152.346	148.766	317.726	321.877	258.796	275.244	191.325	103.671	110.064
SPV_0455	123.634	137.689	129.407	125.706	124.838	80.4131	163.638	179.317	120.939	142.926	106.534	65.2609	27.0971	31.8821	64.1778	54.5714	104.96	110.942	127.178	142.197	100.601	163.768	103.6	107.212	146.031	139.007	115.923	114.353	144.887	133.201	121.36	124.304	104.869	114.225	158.938	156.379	313.424	298.514	213.763	231.351	176.816	124.16	118.507
SPV_0456	1.20743	5.53692	5.48243	1.08205	23.7171	1.18798	9.03158	16.6577	32.3617	20.726	2.80302	1.54812	0	1.43216	2.92821	2.66925	3.86508	1.26299	4.18352	5.51971	34.645	54.2538	8.50422	7.24384	13.9578	19.0418	7.66405	7.63948	1.51115	5.75552	3.56029	6.81713	8.31716	5.80583	5.35184	5.77948	6.97116	7.74215	5.62812	7.43773	8.94755	6.28983	21.4205
SPV_0457	5.23455	5.34262	6.29428	3.2695	39.372	24.3466	29.7783	48.5818	29.4451	67.968	5.89185	7.32171	4.69732	3.95108	16.1568	2.73519	4.06212	4.47991	9.8928	17.0925	28.798	59.7713	16.9395	6.20208	30.1886	62.6004	20.0454	13.4931	8.13947	7.04382	5.74026	4.83616	20.4389	11.8569	6.13349	6.05796	4.92647	4.40361	4.33637	7.39815	4.52298	6.40391	7.62522
SPV_0458	113.257	121.174	104.572	124.332	133.572	105.665	66.8216	72.5283	157.196	143.839	774.799	524.634	380.524	282.441	3286.75	3243.27	786.388	738.774	1657.65	1740.84	86.0594	102.569	705.433	749.908	3961.52	3868.18	236.585	277.6	1646.56	1681.08	1317.53	1443.94	182.044	147.191	79.9542	94.05	260.844	211.838	606.929	922.704	1397.03	1146.59	1438.24
SPV_0459	152.088	147.951	132.601	189.875	170.874	137.813	83.8307	108.035	176.212	143.431	827.405	372.222	278.806	294.17	3079.34	2756.99	613.119	587.992	2184.23	2266.02	155.672	187.523	774.025	894.264	4366.84	4019.98	317.831	353.796	1681.28	1601.39	1375.1	1565.99	221.589	199.648	35.3586	45.1174	288.508	249.409	542.865	1007.35	1288.37	1063.04	1225.78
SPV_0460	272.364	279.977	246.257	321.867	262.821	158.273	88.0195	97.1054	240.783	183.751	1357.5	652.541	262.351	491.216	4417.34	4125.72	977.347	957.131	3406.29	3563.87	183.289	284.11	1311.39	1550.76	7841.13	6897.05	776.341	872.438	3551.64	3215.38	2268.91	2254.04	427.911	400.856	81.1035	107.195	366.561	316.718	598.307	1148.79	1797.27	1359.15	1469.35
SPV_2171	171.653	177.048	169.771	106.817	156.8	100.329	61.5162	59.086	124.394	140.031	855.107	502.932	154.005	306.007	2493.59	2650.13	694.913	637.143	1928.86	2114.15	163.673	214.676	762.989	1064.34	4746.79	4545.46	524.671	662.548	2377.18	1938.33	1257.39	1288.87	304.38	239.516	107.544	115.574	384.937	371.012	672.722	1234.59	2394.8	1583.27	1908.44
SPV_0461	121.238	129.088	126.737	158.341	146.137	103.494	58.0069	63.5531	129.033	94.6882	669.981	432.138	169.343	256.994	1813.31	1801.25	562.122	550.147	1076.4	1126.6	98.5513	128.004	615.238	696.262	2528.57	2496.13	436.649	527.448	1559.15	1421.9	713.119	764.43	269.266	214.452	55.1622	67.4274	95.0802	81.3232	169.038	259.99	546.117	281.68	304.668
SPV_0462	260.179	244.118	239.059	260.79	282.396	305.527	357.289	407.598	435.264	414.028	286.595	293.885	162.204	118.444	142.033	127.796	322.351	331.431	432.999	461.725	295.208	349.588	383.224	352.671	250.9	237.754	259.42	234.596	255.93	296.191	285.751	295.617	271.796	278.85	129.722	130.734	487.815	527.228	323.473	352.735	237.229	295.578	277.293
SPV_0463	187.039	173.862	160.289	178.157	173.631	124.04	281.605	292.459	366.745	300.831	257.029	274.074	106.667	85.799	115.279	107.304	244.153	247.685	365.203	370.592	184.065	231.638	286.746	291.838	172.151	181.82	169.517	178.226	212.348	193.328	213.847	232.041	170.596	179.911	83.0483	91.0882	358.755	345.307	216.451	206.929	164.473	164.158	179.777
SPV_0464	156.408	146.376	154.797	186.592	206.623	186.101	211.343	203.637	209.539	173.956	217.051	203.835	112.418	88.4829	140.509	158.464	224.291	228.372	222.858	215.873	138.979	129.158	163.462	166.603	125.918	145.83	137.46	144.432	95.2995	106.802	138.2	141.018	153.015	131.886	127.34	131.135	219.001	190.692	187.86	161.263	138.361	126.685	125.606
SPV_0465	256.85	248.169	266.07	261.406	336.519	213.882	306.142	322.703	280.991	210.954	318.907	301.837	196.556	161.204	161.016	188.344	316.918	338.12	326.425	310.8	225.309	212.449	251.32	244.773	165.334	175.901	230.271	208.259	161.513	163.294	220.014	246.557	210.912	230.565	277.51	278.229	351.052	315.521	301.988	267.752	190.812	189.658	169.443
SPV_0466	33.0945	22.0956	20.0358	24.6052	67.4139	52.0983	56.0839	72.646	55.4834	48.5906	11.382	4.71474	87.114	65.4237	9.80949	11.0555	25.1113	25.3862	48.9244	48.0286	32.6121	31.8159	8.11975	4.5643	36.9093	52.3334	20.7943	21.0253	5.52257	6.27324	17.7426	12.7336	10.7278	5.14368	39.4602	42.043	42.5583	44.0487	38.5423	42.8576	340.854	887.341	750.696
SPV_0467	192.758	214.637	195.321	138.366	197.086	117.279	352.778	391.908	194.722	226.533	200.544	203.318	152.996	137.563	83.7713	106.038	246.738	214.172	199.432	270.703	194.773	229.217	245.03	219.935	212.145	193.312	187.963	152.329	233.854	202.598	185.19	186.741	152.294	136.444	269.18	242.742	460.06	454.223	318.1	359.204	342.704	438.884	443.977
SPV_0468	200.518	203.895	216.836	187.531	213.751	110.009	329.616	353.422	178.782	191.713	178.896	165.073	155.002	131.06	92.7117	88.8382	197.378	218.431	200.195	208.534	182.884	206.802	230.367	194.162	202.593	181.833	188.622	153.43	196.183	204.03	186.177	216.862	147.174	151.083	196.5	197.877	360.7	316.786	237.483	222.572	260.169	273.965	255.882
SPV_0469	104.877	132.243	122.119	102.07	129.539	79.1495	205.337	194.8	104.259	93.2562	109.657	97.459	97.1831	86.0802	50.9128	51.8515	111.135	108.095	125.224	131.665	119.106	123.115	136.839	132.8	119.403	127.775	109.967	108.951	88.2609	83.9527	92.9029	109.47	100.355	74.2856	171.977	158.307	336.714	310.185	231.082	250.243	239.071	235.009	227.199
SPV_0470	15.1683	15.0062	11.9779	7.43565	25.9284	16.072	38.8841	24.0384	32.9456	27.7124	2.40773	3.98939	26.1063	47.0547	13.2051	15.1326	14.11	11.3912	17.788	33.5277	16.2323	39.3413	6.81133	2.25289	47.8114	54.7542	35.9085	28.0713	0	1.56121	5.83838	9.95476	12.9226	8.16065	23.4542	33.3778	18.7901	18.2506	29.7904	35.9751	153.192	101.775	92.4435
SPV_0471	17.1061	20.3435	16.8852	15.7557	26.0386	15.1651	29.3228	40.2178	31.0724	31.7411	2.75775	2.51314	17.5891	53.1556	11.6677	7.09056	15.876	13.6996	21.7322	23.3901	24.588	38.0966	5.52891	2.5804	49.4868	43.5572	37.8384	26.1393	5.20359	6.75035	10.2218	6.77409	6.10101	4.59561	42.5613	45.5616	18.9142	21.6763	26.5487	30.8733	146.578	66.3378	60.7592
SPV_0472	24.3199	27.6532	23.9114	17.7381	42.2732	21.3556	37.6086	45.553	39.1105	33.6191	2.95889	1.87453	38.8541	60.0273	8.18215	7.85634	15.48	14.1753	28.7959	30.7	29.5995	36.8538	5.48046	2.58249	47.6899	47.6707	35.1081	28.0669	3.8472	4.93757	12.2395	10.752	6.69866	4.96521	91.2284	85.4273	26.2223	28.48	35.0609	36.612	202.849	116.774	103.125
SPV_2176	152.202	138.254	126.331	94.4947	173.474	187.252	58.0896	65.5333	59.7139	98.0851	12.8412	13.9629	116.198	131.015	23.2661	19.7182	48.6934	64.0079	76.9017	56.2181	55.7309	66.1107	16.1893	13.9465	116.677	148.804	135.555	122.736	30.7203	32.2651	40.0346	22.6422	18.9112	10.8809	526.579	441.27	62.8056	70.3572	117.899	112.514	826.633	2534	2384.93
SPV_0473	210.334	207.178	187.342	150.984	256.78	167.668	102.542	109.763	105.211	114.031	15.1059	18.2645	211.441	175.013	32.6272	35.6124	85.0065	77.8141	116.749	119.445	88.1696	82.9914	30.933	24.1577	158.474	202.6	260.196	182.566	22.3037	23.0313	51.9507	54.8098	29.2877	26.9065	743.342	677.853	116.919	107.064	153.241	155.603	1231.57	2890.04	2774.91
SPV_0474	130.162	181.413	160.799	126.821	202.285	165.649	91.6567	86.0403	109.702	86.4426	18.0579	8.86975	172.506	150.489	31.4407	27.8164	64.74	53.7015	96.9033	114.915	66.3738	66.4706	25.0065	19.3835	166.583	197.805	200.788	164.943	13.266	13.2703	41.6082	47.6267	28.2281	20.4016	670.563	643.662	125.646	118.005	167.854	177.231	1188.06	2557.01	2409.37
SPV_0475	145.536	154.384	128.234	94.7681	155.316	97.9327	99.5504	114.889	95.7885	111.739	14.4228	13.2197	149.14	141.58	24.0429	25.9493	57.1236	55.1693	96.18	103.591	77.3739	85.3638	22.1934	20.8377	159.888	170.077	192.445	133.444	22.4993	23.2804	41.2448	42.6895	29.8871	21.8417	484.689	476.775	107.846	102.78	138.784	154.71	984.674	1895.9	1992.01
SPV_0476	337.48	315.605	325.197	348.627	192.43	134.86	376.492	404.901	392.938	402.207	473.877	545.041	324.39	266.139	361.286	354.17	522.481	532.631	391.357	418.266	374.5	477.735	563.274	504.473	368.217	351.448	470.95	466.062	630.534	653.83	474.788	471.686	388.405	428.357	329.49	361.752	353.517	353.909	490.126	427.944	426.304	436.831	446.683
SPV_0477	428.528	429.504	407.852	442.167	255.755	192.604	447.78	450.955	422.232	434.538	542.738	635.8	452.948	347.61	358.602	361.053	573.703	622.281	412.775	449.068	529.042	537.834	619.686	555.122	434.449	375.607	608.725	592.056	675.14	668.133	433.504	435.634	538.695	535.113	451.878	485.068	456.28	420.365	624.387	554.22	529.284	536.331	547.508
SPV_0478	367.579	408.871	388.684	407.799	291.776	198.24	376.537	323.102	342.132	318.668	273.488	183.462	112.794	126.24	339.347	349.408	420.54	438.44	359.83	404.161	321.146	370.581	577.868	653.323	572.509	434.376	653.243	656.513	785.719	751.831	736.627	850.122	532.87	538.399	297.533	318.07	287.723	281.982	350.268	342.477	382.763	365.646	386.137
SPV_0479	425.033	455.659	471.743	531.011	339.801	189.116	372.244	332.877	334.286	280.95	269.646	143.271	93.9712	171.655	323.791	299.828	408.711	410.823	395.964	420.143	286.575	387.032	618.622	702.107	530.869	439.745	757.427	756.639	792.523	697.66	742.454	775.307	563.693	549.383	328.198	356.516	295.301	286.595	354.433	362.606	392.199	313.942	329.65
SPV_0480	328.956	389.901	382.805	415.505	274.668	154.316	279.817	256.24	236.817	253.988	165.445	68.2674	73.3357	130.224	238.231	184.314	263.805	298.762	272.001	307.824	259.899	360.395	435.587	511.124	450.597	393.41	542.548	589.996	596.118	535.145	483.054	551.205	455.232	460.077	267.269	294.72	233.534	228.566	262.621	282.781	285.015	198.382	214.945
SPV_0481	346.646	385.045	377.864	400.67	262.674	173.118	266.399	236.16	221.641	217.991	148.677	57.0483	57.096	126.181	252.594	164.175	273.635	309.711	270.205	260.987	209.754	331.546	445.509	529.687	479.22	378.851	546.868	619.523	704.342	592.636	498.548	527.392	419.412	416.22	256.474	279.406	224.273	219.456	264.536	256.599	300.981	180.999	231.171
SPV_0482	770.461	795.851	842.923	1058.81	722.732	466.924	432.463	389.677	470.07	422.872	334.454	219.481	252.73	326.72	357.082	310.194	553.199	583.255	542.016	559.809	420.521	559.784	910.045	973.155	864.934	683.474	1021.32	982.233	1144.75	984.465	986.745	997.585	755.687	764.004	412.461	479.017	271.489	244.109	300.081	316.305	301.055	179.997	194.441
SPV_0483	526.18	640.266	649.47	616.746	682.371	484.371	309.307	259.844	429.208	318.441	207.064	180.852	248.436	223.074	221.342	186.482	354.871	375.368	362.229	390.14	313.464	244.212	638.094	642.539	575.492	488.034	646.752	625.103	509.985	475.303	504.14	616.284	594.792	487.221	502.615	515.924	261.914	241.729	290.878	301.593	300.3	171.989	165.795
SPV_0484	0.622289	1.18082	1.96561	1.30124	17.3165	9.33707	14.4183	24.0384	27.386	34.8673	3.00966	0.797878	1.07496	1.84528	5.28204	0.687845	2.49	1.30186	5.92934	2.64157	16.7193	30.4976	7.58131	2.51037	14.2996	23.5772	7.72032	5.97882	2.07686	4.60558	4.08687	0.819804	11.6619	5.16841	0.689564	0.940072	0.743343	0.668809	0.561837	1.52115	2.0175	1.20212	1.06837
SPV_0485	0	2.09708	2.35631	1.98081	11.8409	4.56691	5.56484	18.6621	24.1353	19.3285	2.56561	0.850198	0.654545	0	4.82434	0.586359	0.707541	2.08083	2.29751	2.59827	15.2211	43.7919	6.31128	5.21278	14.9568	16.0687	8.80052	4.66162	7.19242	6.32163	6.04348	1.99671	7.25446	4.63774	0.541418	1.53071	0.792087	1.15959	0.946748	0.259343	1.97621	0.805991	3.16229
SPV_0486	0	1.0887	1.0194	1.5425	31.2481	0	12.2468	32.7697	38.159	57.4188	0	1.10345	1.69903	0	4.17425	0	1.8366	0.900219	2.3855	6.74444	42.2039	83.8156	6.88064	7.1216	27.6621	28.7999	14.4016	12.5037	6.46258	4.31825	1.84557	1.94361	10.4615	10.5336	0.401538	0.876471	0.799577	1.19146	0.289119	0.504892	1.24777	0.523037	4.43259
SPV_2177	0	0	0.626297	0.312735	25.9647	7.8034	12.7332	24.5098	36.7408	39.0444	0	0	1.56577	1.88147	7.69372	0.701332	1.69255	0	2.1984	2.07182	11.5854	26.5208	6.64294	0.656305	14.3116	15.8636	7.32251	4.46053	4.40723	0.795912	2.55123	2.38822	6.21523	5.54711	0.169295	0.520177	0.386328	0.59755	0.532887	0.155097	0	0.0454471	0.605176
SPV_0487	76.749	76.2612	89.8856	87.3689	92.6015	57.1449	157.429	176.854	171.935	118.576	239.569	204.124	112.103	58.434	176.068	181.591	270.58	260.371	192.614	188.297	117.143	111.63	197.035	181.09	199.141	183.511	102.339	110.341	104.709	105.382	185.16	214.32	94.9762	101.101	116.288	122.949	289.697	243.605	223.472	196.127	187.715	152.809	152.836
SPV_0488	84.9425	77.2994	76.8023	95.6317	87.1079	62.6026	128.519	138.844	116.036	116.932	181.121	168.173	86.853	63.8261	120.249	117.19	202.707	203.755	141.093	145.079	92.9435	122.908	135.931	125.462	152.334	145.796	105.006	117.833	122.407	129.209	140.2	155.671	93.6239	97.3868	87.6766	93.3179	161.776	134.728	132.68	117.565	94.5575	95.2847	95.1061
SPV_0489	89.2253	81.5691	86.241	88.9872	91.2071	79.5947	136.303	143.382	119.67	121.757	183.384	151.315	97.2346	93.1326	105.596	132.972	157.915	188.654	120.033	146.685	131.329	135.654	151.097	120.891	141.953	157.416	120.272	134.262	107.203	125.595	105.366	124.665	109.136	106.296	133.494	133.34	185.532	177.011	172.056	184.628	111.196	138.49	133.804
SPV_0490	122.879	110.478	118.569	120.829	74.7828	39.7973	174.2	156.926	184.539	154.426	345.728	380.322	189.957	164.286	231.118	241.162	379.285	361.561	178.37	157.694	197.591	221.072	307.291	344.605	304.467	282.647	281.854	302.454	283.287	284.756	231.311	233.91	250.564	249.147	315.396	324.685	168.338	180.723	322.009	296.804	242.677	441.425	438.876
SPV_0491	61.3474	74.877	80.3852	58.1592	71.5872	29.9807	212.233	255.357	105.824	99.2138	311.335	269.337	139.213	156.086	166.107	165.009	328.016	366.971	101.841	118.343	112.685	160.391	166.623	145.49	171.221	130.07	149.379	142.685	166.27	173.596	104.524	86.0716	165.864	177.05	131.776	137.241	84.7343	75.4311	101.575	94.3923	81.5171	126.215	124.125
SPV_0492	45.4505	51.1	68.9482	57.8162	61.2265	40.0113	144.177	149.049	76.5631	67.1924	188.139	147.221	86.509	75.5773	119.718	109.034	213.712	202.68	82.2804	89.4727	74.1973	88.5346	110.281	117.06	92.9533	102.385	113.314	126.382	86.0056	80.8557	53.8638	64.3376	134.378	114.834	101.109	109.807	54.1189	42.7675	58.9571	47.7362	43.4585	71.4825	64.134
SPV_0493	62.1223	57.4254	68.8078	35.383	67.2039	24.9198	116.462	140.673	63.46	75.3376	214.325	149.285	78.4863	98.7945	112.916	112.987	212.708	210.497	76.6666	105.334	84.3422	103.022	124.731	116.733	110.99	111.285	118.593	121.716	120.487	114.504	61.4083	60.4254	128.258	108.182	177.273	164.871	84.0159	84.7921	99.544	111.947	86.3441	150.593	153.911
SPV_0494	134.776	127.054	158.242	169.106	189.534	116.106	202.852	204.049	120.427	101.602	430.558	405.099	316.211	279.072	182.596	189.319	425.888	434.59	207.21	211.087	170.009	170.352	258.116	256.849	269.891	243.428	275.413	275.352	155.345	146.639	150.056	153.179	272.618	278.062	223.052	249.973	111.374	92.3497	127.616	118.878	86.9398	148.231	136.051
SPV_0495	12.1988	16.5486	12.2948	9.39784	24.0764	12.3182	40.4699	45.7057	49.6063	53.2334	32.0457	27.1659	13.3091	11.0424	24.1345	21.2904	36.9943	29.7179	40.2647	38.785	29.3083	43.2068	32.1435	26.7639	37.6532	48.7132	17.3201	19.4086	17.1424	18.2018	17.9851	20.9041	20.8774	17.9621	30.9015	24.9127	71.2191	76.1385	66.0153	73.7322	67.1526	99.7942	100.094
SPV_0496	27.9218	30.1667	25.5052	21.6411	41.8642	24.3536	63.7718	67.1307	69.5176	58.8541	52.0895	50.701	24.7311	25.0628	40.2629	32.031	50.5681	62.2024	70.4923	69.3906	44.0937	68.3851	52.979	50.2073	66.3848	67.9236	40.5846	39.3292	39.5418	47.8617	39.6487	39.9939	39.1396	43.0159	36.6707	35.5786	112.18	108.632	98.1625	93.0012	78.048	90.7045	106.872
SPV_2178	2.2473	2.94136	2.61098	3.2767	20.3256	8.24486	15.4503	33.3822	31.8948	38.3946	7.51828	6.37358	0.819559	2.45568	7.93795	5.92994	8.26287	8.24494	8.19866	6.05824	17.7423	44.9259	8.87499	4.92604	19.1882	26.4281	8.66363	9.08201	8.45724	7.34253	6.81522	5.66327	9.06178	5.48356	5.0862	4.72504	3.92207	4.05777	5.6091	6.98445	4.40355	5.02883	7.24846
SPV_2179	1.51199	1.49485	1.5825	1.82317	14.8308	5.06396	9.72879	14.967	28.2037	28.1322	2.49833	2.02014	0.480218	2.03275	2.64789	1.39324	2.46573	2.82197	2.45562	3.04714	20.9039	50.178	4.67669	1.7178	13.6169	16.85	8.69607	7.92836	7.55086	5.88346	2.50741	1.78954	7.17712	5.00235	4.7012	4.34012	1.56178	1.37079	2.00115	2.33083	1.88761	1.78119	2.72186
SPV_0500	6.4364	6.43406	6.78867	6.61514	34.7215	17.9797	32.0251	48.4348	39.0205	54.1121	15.8824	14.7738	10.5742	7.79454	16.4826	12.1791	19.5949	18.1733	19.4003	21.7518	29.3987	52.4519	17.4444	13.6692	29.5436	50.2422	16.3107	13.3741	10.9659	13.6409	11.824	9.28405	17.7636	14.0087	14.0965	12.6272	38.6694	33.6293	31.6328	31.5372	29.0617	18.2208	18.7262
SPV_2185	4.98684	4.20565	5.2506	0	9.89441	2.45326	16.6796	18.3463	12.6508	38.7629	17.3653	12.7879	4.10211	6.90086	12.0939	10.2894	13.3027	7.82451	9.79116	11.9414	21.6801	21.8865	8.54358	11.3482	36.0884	59.4636	11.5104	7.79065	10.4021	7.08962	12.031	8.13387	14.1445	6.5397	14.2996	12.0761	27.1923	25.5567	21.8488	24.5426	27.0465	4.32964	12.0496
SPV_0501	2.60028	2.37569	2.68077	0.604147	9.11464	2.27413	10.6475	18.3354	19.3114	17.7791	7.37796	4.2601	1.71117	3.5983	6.48127	5.23744	3.69943	8.00873	7.20761	10.3776	15.2989	28.8627	8.35975	10.7587	15.3147	17.1144	10.0031	9.61403	17.4772	14.497	6.81542	7.28622	8.01925	9.34588	16.4711	14.0649	21.2347	23.3889	24.8599	26.4984	16.3369	11.3131	10.5544
SPV_0502	4.388	4.38232	5.36694	4.53356	24.9405	8.69958	24.5581	39.0715	29.6067	37.1	14.0929	13.9596	5.21073	9.39198	14.8823	7.87711	13.3071	13.8043	12.1172	13.8758	20.3446	36.1584	18.7909	19.1656	29.2835	38.5284	16.7915	16.3595	23.2334	18.7728	7.32281	8.99091	17.3255	16.4411	16.5979	15.4652	24.0273	26.6026	30.9568	36.8659	14.4089	9.63602	12.1845
SPV_0503	5.52743	7.91382	8.42515	4.4031	25.9637	9.69639	31.4253	38.826	31.362	42.0767	22.7459	17.8001	10.9123	17.4833	16.7302	11.2154	19.9341	18.6452	14.0148	18.9164	25.4833	37.6109	29.0046	24.7136	37.3065	53.9276	25.1702	24.54	23.5957	23.6497	11.4859	12.1928	22.3275	19.6294	25.0647	23.4364	37.3128	40.7189	49.561	55.3027	22.9515	16.9788	16.8869
SPV_0504	33.2631	36.0307	40.4527	38.2915	55.8793	31.587	91.0909	85.1283	71.0242	73.7227	184.126	112.194	73.5622	80.9704	120.3	125.751	160.644	169.484	98.1437	116.108	59.6781	61.3787	100.472	104.491	53.5916	73.3794	66.3432	78.5449	61.4058	54.5485	50.3301	56.101	98.5261	90.1802	84.4386	90.4934	90.8738	78.0907	106.431	83.2813	66.6552	60.2544	65.3538
SPV_0505	51.1558	53.2005	60.876	38.8075	62.8819	35.8176	97.7562	94.9315	75.581	82.9179	196.088	151.01	85.2564	100.188	112.521	113.405	202.852	221.507	96.6197	117.162	72.3674	92.9886	128.36	132.803	83.9913	92.0702	90.3415	104.599	109.784	99.3299	64.2909	54.2724	116.27	124.81	161.858	162.386	136.662	139.476	183.446	174.182	114.454	113.452	111.11
SPV_0506	65.0918	66.5641	75.2471	81.639	109.711	65.9811	98.9088	92.5181	80.8061	61.6913	250.638	192.945	155.821	139.08	130.058	129.497	220.165	228.085	127.515	131.518	80.0874	73.2426	144.075	155.156	94.6536	92.4191	126.639	135.754	78.0315	73.5817	76.3998	80.2113	147.119	136.065	152.103	168.425	101.547	94.0191	131.416	116.131	73.8579	75.4625	72.8058
SPV_0507	172.331	206.743	214.407	182.474	153.829	94.1314	359.782	323.593	152.435	131.475	195.675	137.264	89.4179	118.938	147.436	152.924	239.06	229.286	233.972	246.125	188.781	184.56	240.214	226.985	201.048	165.834	162.825	154.496	196.836	187.159	312.686	342.424	144.759	131.922	301.9	298.094	211.384	238.907	212.882	232.823	155.198	261.767	265.809
SPV_0508	4.20998	4.20263	4.46459	3.69886	19.3103	5.60412	15.5421	23.3691	33.7608	34.8097	2.87453	1.27009	0.488905	5.2873	2.70262	1.97089	4.49217	2.33138	4.63346	6.46916	18.4311	40.9909	7.82548	4.50841	10.2865	17.432	9.86018	9.28518	4.13253	4.34909	3.05366	1.67785	12.0414	9.74281	7.12997	6.63579	2.35013	2.52625	2.72466	3.38999	1.79527	3.26083	3.40134
SPV_0509	2.72689	2.58719	2.87111	4.88748	42.2013	29.5126	30.8445	51.6652	41.5059	65.3549	7.03381	1.16544	4.48621	3.23443	14.3285	0.803773	11.6387	5.70476	8.18842	10.685	19.9165	49.3913	13.1502	3.38476	24.0905	48.9483	15.7352	9.37212	6.06724	5.01693	2.92388	0	15.8372	15.8934	6.20241	5.61598	1.02546	1.39086	3.05362	1.77752	1.75717	1.18376	0.866965
SPV_0510	6.6336	6.77134	6.40952	6.37979	29.1806	10.8249	20.0918	29.4047	35.8338	38.7423	15.3998	12.1703	5.74952	5.82126	9.02474	6.96282	14.3291	12.411	16.7056	18.5262	18.6541	27.8853	16.2414	12.6746	21.9576	28.5863	12.8528	10.5402	10.6647	8.90308	10.1777	9.29736	15.3408	13.7208	6.78458	7.16229	18.085	16.7367	14.9203	15.8938	18.8056	20.4294	20.0616
SPV_0511	11.7567	9.16258	10.776	13.379	23.0767	14.0461	15.4739	22.5531	30.1954	21.3052	14.6213	9.69049	6.07889	8.4666	8.82515	6.68328	14.4862	18.7395	17.7488	13.7106	15.2606	24.2782	15.6127	13.0875	20.0468	23.4725	15.7488	15.2839	10.1597	14.1157	10.8052	11.6953	14.8585	12.1139	8.92188	8.81849	20.109	19.0809	15.775	13.9861	18.252	17.9723	19.0096
SPV_0512	540.934	546.771	570.05	657.456	542.535	331.914	496.944	468.689	373.233	345.865	439.309	364.651	292.259	224.61	254.01	267.339	462.128	477.739	388.692	396.952	351.642	409.869	440.118	417.827	304.771	311.888	430.345	419.14	350.752	363.481	459.655	496.358	450.806	433.458	425.048	440.755	364.493	315.117	323.084	286.543	218.746	239.475	238.119
SPV_0513	599.86	553.604	541.604	661.746	550.485	336.539	459.819	424.54	339.022	368.847	367.248	347.677	278.909	234.064	215.237	219.99	426.362	470.959	334.178	358.023	364.88	454.602	429.468	385.085	367.271	315.401	432.253	435.74	406.463	398.92	463.184	472.269	409.981	384.184	296.46	342.645	280.756	225.239	230.957	224.378	147.088	108.082	104.878
SPV_0514	494.504	545.295	559.024	526.98	518.418	282.359	409.998	373.637	303.162	303.574	370.831	292.186	309.267	240.375	211.819	201.392	405.119	464.122	317.922	315.735	311.165	427.891	423.931	395.588	347.008	327.416	420.287	410.119	391.145	404.402	411.729	445.807	398.131	371.13	534.069	511.059	361.779	340.388	342.272	362.491	228.629	154.127	178.933
SPV_0515	466.651	472.797	506.281	581.815	499.424	322.732	382.513	351.811	288.775	280.021	368.199	351.343	322.359	286.044	207.029	189.299	416.475	463.997	309.327	324.89	304.942	387.276	408.981	403.975	384.395	343.574	405.177	422.983	402.879	393.457	422.043	432.347	369.061	350.865	384.402	398.903	312.211	270.276	281.964	268.083	167.776	116.282	126.349
SPV_0516	514.703	478.27	512.544	646.296	481.715	337.815	393.8	415.974	296.319	311.566	383.37	442.235	397.725	331.379	216.721	217.935	438.961	495.916	312.237	335.418	348.101	380.866	432.023	414.372	412.863	359.536	446.184	424.848	369.146	393.801	468.002	460.761	368.324	345.404	346.577	375.495	294.607	235.441	263.819	248.765	158.383	93.5941	82.8422
SPV_0517	439.041	428.474	493.626	494.786	494.26	303.269	395.989	363.422	297.899	264.673	386.64	390.812	382.76	309.657	190.703	197.754	433.502	457.955	332.079	339.912	346.072	334.587	433.223	413.459	365.333	336.909	414.195	399.901	286.581	292.121	404.819	437.549	347.851	361.899	440.324	446.358	319.504	291.772	307.955	311.264	170.646	132.521	127.51
SPV_2188	90.9592	83.8006	99.8227	72.3766	50.886	18.3373	43.7594	57.0146	42.6326	39.1044	30.7256	24.4159	19.597	31.2374	20.6343	19.3469	26.8039	31.7857	19.9342	20.1095	44.5995	72.4828	38.4089	37.0478	27.1882	36.0003	66.8653	66.4611	52.3983	46.3516	46.2671	46.9711	56.3105	46.4026	111.745	95.1523	8.22766	8.88617	13.305	19.4118	10.6717	12.734	11.5933
SPV_2189	69.4779	71.3329	81.4004	68.0653	42.3371	19.078	39.6821	42.248	35.6579	43.7696	24.7492	16.0169	11.3468	24.3011	14.4481	9.6102	23.2529	21.4307	10.8989	17.7497	44.602	56.86	28.5309	29.5354	27.3462	31.9204	55.3659	47.5401	34.0525	26.7212	32.471	27.2255	39.47	41.6239	60.6674	58.2539	3.77341	2.88241	5.59609	8.48206	4.85327	3.46173	6.88817
SPV_0521	46.5256	51.1087	52.7853	36.7593	40.5795	17.75	34.7147	44.3808	40.8436	43.7295	18.2219	15.2177	11.5283	14.1905	14.7373	12.0906	17.7301	16.4871	18.6864	20.5869	30.9595	43.1803	27.3288	22.6286	26.2894	25.6023	43.7224	32.7524	17.1122	18.4377	22.8053	21.515	35.1263	28.5559	47.9726	43.4182	13.7491	11.7338	12.4722	13.6289	18.623	14.5831	14.3271
SPV_0522	51.6846	55.3736	55.7491	51.6881	45.5891	23.7679	40.3821	38.4424	43.1267	40.029	23.1855	20.4087	13.8636	22.656	16.8033	13.2474	22.1795	20.5675	20.3734	22.9915	28.429	45.8681	32.5101	31.3021	33.8969	33.4942	38.9009	37.3001	27.4992	27.155	28.4119	31.5776	34.1452	29.1416	47.0496	42.6054	15.0246	15.0776	13.9189	18.2918	17.0446	12.7629	10.4666
SPV_0523	68.2354	72.3315	69.0206	85.316	66.4195	39.8839	57.0785	60.5104	59.2394	54.8509	32.9335	34.7251	31.0738	30.038	25.3767	21.9273	34.1527	28.9733	26.2625	34.2256	37.3413	51.5296	51.2871	43.4402	48.1967	42.414	54.698	46.9398	37.5641	36.9736	46.058	43.8875	44.5016	38.7453	33.2573	37.1822	13.2172	12.6157	11.1737	15.2611	12.3169	4.91655	4.59605
SPV_0524	48.4832	45.386	47.6929	47.3386	66.2926	54.8803	72.7837	88.674	68.2041	66.9975	54.5971	41.6791	32.6346	24.0982	44.1203	35.9312	57.9408	53.9021	45.4361	56.6913	52.225	75.8113	40.2216	34.7707	48.6386	58.1848	45.8284	37.7414	32.6703	36.8845	40.9944	42.2683	37.5691	31.1645	52.0065	51.2011	42.4217	38.3283	39.1371	36.7145	25.8712	30.1471	28.4681
SPV_0525	49.6251	49.2341	52.4181	49.5864	71.7944	45.8164	78.7587	94.9289	60.6667	66.4779	58.0789	57.3644	38.3049	29.4579	39.9687	33.4265	60.5994	61.03	56.249	59.0329	48.3964	57.3999	45.26	38.8738	52.5691	51.5224	40.9908	35.7748	30.7779	35.2771	47.0912	44.5407	37.589	32.6487	69.4717	67.8882	50.6381	45.7463	50.8653	48.1115	32.6617	35.134	39.8863
SPV_0526	2050.51	1966	1866.71	2070.7	2008.82	1643.06	1615.85	1533.19	2966.91	2275.73	7933.92	8438.35	6918.55	4876.39	4238.77	4619.41	8718.62	8614.6	5198.44	4970.11	2573.72	2019.76	3144.33	3031.91	2806.14	2718.62	2455.36	2503.52	2465.06	2616.22	3961.35	4294.05	2570.84	2714.28	2826.73	2854.45	3289.16	2890.57	3545.94	3192.59	3428.72	3813.14	3661.21
SPV_0527	12.532	15.8533	13.4362	12.5395	28.0184	11.2275	20.2982	26.6507	45.3106	43.822	21.1298	23.5143	8.24694	5.31739	22.9794	23.9654	30.2229	34.7435	31.0655	38.06	23.2813	34.5806	97.7502	92.7423	123.066	113.652	65.2594	64.0822	149.448	162.775	35.6144	34.2082	29.6418	25.8318	8.5567	13.8628	58.6759	65.9838	38.233	54.4732	36.7334	18.7179	20.4075
SPV_0528	16.4553	13.897	14.5913	20.3213	33.1598	18.9942	49.5095	53.7742	45.0194	27.7491	50.5075	38.4251	15.7894	23.5525	24.0779	26.3382	49.8302	49.0415	50.9629	54.9928	33.1877	43.8814	51.8684	54.3912	89.785	71.6402	38.5118	35.1571	47.0952	38.1929	37.6538	38.4776	31.0659	25.8791	7.50602	8.2638	70.3285	81.6937	38.0018	43.0015	32.8325	14.9891	15.1865
SPV_0529	9.30681	9.62245	8.83328	10.479	26.2071	12.3266	41.1421	46.1243	44.298	28.8673	38.6408	28.2258	13.4269	13.3742	25.6089	20.5745	32.8474	33.8857	42.9126	47.6886	22.9694	28.9514	41.2926	41.173	74.2811	63.4046	27.7814	24.4095	17.4718	17.6914	29.3617	35.5698	18.7829	18.7767	4.89552	5.62622	57.4986	58.8937	31.8972	30.9049	27.8234	11.6387	9.14994
SPV_0530	9.23454	9.26831	8.61808	8.29847	21.805	7.35875	41.2693	44.9797	32.1219	31.441	43.9387	31.7044	11.3002	12.1301	27.5776	22.5405	35.831	43.1086	41.6742	52.6321	19.1909	30.943	42.3051	42.8815	76.6903	72.0391	19.4651	21.3895	37.9517	41.9701	32.4054	37.1144	18.6781	15.7465	4.34418	5.08838	64.5041	64.6069	30.0744	34.3263	33.6381	13.822	13.9761
SPV_0531	5.43581	5.51126	4.48186	6.68621	18.9376	12.2695	33.4263	42.0842	38.0893	31.2753	39.0946	25.0086	10.4158	10.6195	17.6416	25.5889	47.4248	48.8324	36.1172	44.061	16.4312	36.9548	38.5293	35.1914	73.6564	58.36	18.1742	15.5854	52.291	46.7685	29.6567	28.5242	14.6406	16.9126	2.45228	3.77749	54.8	55.3229	26.8953	33.1718	30.559	14.2832	19.4882
SPV_0532	100.767	109.001	113.281	107.817	127.433	100.326	199.096	190.5	128.82	135.141	145.477	136.899	99.2523	71.2215	80.7529	85.6306	117.19	120.022	144.422	150.58	134.813	152.368	133.338	121.735	105.889	129.76	129.775	129.554	99.2886	112.955	94.8189	104.705	131.427	131.143	131.418	133.511	128.991	115.688	120.051	112.768	86.8205	111.108	117.396
SPV_0533	675.656	643.535	647.24	724.409	633.766	506.159	505.933	535.431	662.974	679.377	569.227	578.627	371.309	269.418	427.085	463.046	691.106	709.27	727.707	754.613	504.924	506.417	743.125	685.623	767.276	700.978	743.694	705.25	698.8	700.9	651.267	663.521	588.136	607.295	519.341	566.923	770.538	690.795	622.139	630.62	542.24	435.694	449.199
SPV_0534	156.195	176.926	173.588	177.433	161.775	102.555	152.982	143.63	143.004	124.051	111.598	82.7799	48.527	66.9838	104.509	100.7	165.17	172.008	124.732	129.437	113.139	113.147	166.078	160.921	195.106	190.054	218.144	196.135	149.145	151.594	114.266	129.998	169.192	160.221	254.132	267.149	221.785	199.668	252.761	270.384	255.508	158.977	183.166
SPV_0535	120.502	162.213	162.649	129.676	150.433	82.9193	203.47	199.137	143.444	128.687	155.502	92.2559	56.2121	77.2118	137.622	113.807	245.705	246.377	173.48	154.211	111.006	148.051	175.827	196.635	228.54	225.618	194.294	185.054	194.534	183.659	127.449	146.189	156.568	149.445	349.734	332.036	378.651	374.01	461.045	514.644	437.887	315.356	317.095
SPV_0536	138.52	162.066	153.216	101.838	123.662	80.3693	192.512	176.236	122.639	124.757	155.208	108.772	76.8429	114.515	126.497	114.788	247.514	243.361	142.194	149.368	123.377	148.42	160.328	174.036	195.903	170.349	162.645	163.143	203.644	185.23	124.731	125.207	142.921	149.539	359.038	345.83	314.657	310.362	403.542	477.976	376.375	298.035	323.771
SPV_0537	646.262	531.923	492.692	563.065	601.691	569.826	121.157	139.407	579.412	697.656	93.3322	96.6521	81.3064	99.444	927.666	918.748	167.539	147.701	288.195	315.308	196.536	234.469	225.253	191.092	355.304	319.446	482.406	443.772	281.498	311.355	410.446	420.485	122.029	146.595	367.559	403.902	51.1114	42.3607	75.5249	92.3669	141.726	91.2115	99.7818
SPV_0538	93.9202	88.8798	87.3317	89.9049	123.201	73.4471	98.7288	97.0889	94.8424	100.671	117.008	92.4241	55.0541	38.694	85.8929	83.9819	110.111	102.645	114.534	126.624	75.075	98.8854	87.9651	75.0797	90.4577	96.615	87.897	77.3085	85.6073	85.8362	82.7925	91.6467	70.6756	67.2756	68.3928	71.9525	72.4411	63.1919	73.616	73.8457	72.2287	60.4832	57.7633
SPV_0539	145.354	131.649	132.59	155.948	172.952	105.506	145.997	152.476	118.917	149.948	166.973	152.975	94.7913	62.8193	96.6835	97.3968	153.544	153.413	145.895	157.544	119.856	159.704	127.572	111.07	122.579	127.938	121.656	126.154	140.702	138.42	117.008	118.404	109.894	116.01	103.305	110.059	81.9579	71.4136	84.7822	78.3172	66.4273	65.6129	65.6414
SPV_0540	166.037	218.378	180.88	165.993	49.5956	31.8975	150.243	197.966	59.7524	59.6633	90.9706	90.5159	37.3851	26.5942	35.6375	30.2755	70.1552	82.719	85.2436	100.518	111.595	127.088	89.8595	77.7242	71.0756	64.2155	65.9129	62.4808	116.794	114.173	112.082	122.256	96.0056	89.7977	3.51646	4.50513	66.2126	70.426	60.2581	74.5966	63.3312	53.0324	61.3234
SPV_0541	587.108	538.476	542.683	582.254	583.316	405.066	389.869	390.403	527.945	497.297	437.896	367.143	229.68	208.298	296.956	302.965	440.788	445.096	568.918	629.008	320.708	453.058	413.272	434.053	439.697	386.423	415.854	419.593	642.568	630.173	557.595	553.374	414.205	414.725	345.225	375.003	498.495	468.926	303.541	311.915	229.307	279.711	282.474
SPV_0542	853.929	830.123	856.084	995.095	1038.95	739.873	587.639	585.183	774.79	706.188	650.473	576.591	371.229	343.136	392.38	412.135	606.551	622.151	940.642	928.228	534.87	577.517	654.991	668.356	637.19	571.903	674.576	665.695	646.146	641.555	790.752	875.026	597.048	669.394	496.498	526.821	702.441	632.924	414.889	395.405	297.357	292.729	284.203
SPV_0543	123.652	118.643	126.192	144.87	136.225	73.821	90.5418	94.3743	119.417	95.7077	130.554	92.9756	76.5444	63.887	92.7582	81.1728	112.261	109.612	119.67	115.518	98.9497	106.085	109.951	105.878	112.982	114.875	118.033	114.529	109.291	116.306	122.36	151.303	109.972	96.927	97.1849	97.6707	98.1646	89.0297	93.5537	107.748	89.5887	97.6031	106.425
SPV_2192	98.594	110.599	100.149	123.347	139.944	119.392	83.9414	93.4708	108.746	121.725	126.506	135.058	73.1999	71.9661	87.8767	84.2036	107.001	110.183	112.118	127.676	88.8041	132.086	128.009	122.38	138.756	151.048	114.271	130.726	75.9353	78.6461	107.975	123.703	103.119	102.405	115.789	114.142	99.4308	101.436	97.2435	126.807	94.3485	86.1859	101.594
SPV_0546	686.44	842.896	830.036	842.634	1068.62	728.597	632.163	485.717	1151.76	793.968	1158.4	1330.58	1392.58	909.399	330.016	354.28	407.774	425.4	824.654	785.54	776.572	502.926	983.968	1004.07	627.612	613.684	785.445	841.753	404.072	448.068	1040.8	1225.3	658.629	661.652	1224	1221.56	385.64	340.353	615.254	526.156	284.028	394.102	372.567
SPV_0547	129.179	128.033	140.735	168.323	163.594	110.995	217.076	213.795	172.833	147.891	181.47	134.751	83.4318	94.4295	113.121	121.156	176.757	189.173	162.183	186.284	122.953	137.65	203.22	208.568	180.298	176.001	170.602	192.586	134.021	125.294	148.226	151.809	138.412	140.327	140.751	150.109	199.375	175.551	167.747	141.991	115.031	82.609	77.6059
SPV_0548	152.907	157.254	168.454	159.31	197.825	116.857	263.969	245.962	176.125	186.41	198.568	132.133	100.454	113.068	113.715	118.239	214.7	207.24	160.858	166.571	141.128	184.362	231.582	246.986	247.268	209.694	200.699	208.53	211.093	205.802	149.312	151.667	157.738	182.445	169.475	169.674	262.018	235.934	214.151	202.787	151.677	95.602	95.3933
SPV_0549	154.602	156.664	173.137	187.766	208.427	122.889	254.854	253.1	187.826	192.724	195.922	131.283	102.909	133.092	123.542	107.902	219.231	217.748	181.665	208.452	136.677	212.293	243.493	265.391	265.979	229.928	216.119	227.487	261.237	247.309	186.186	166.519	176.995	175.63	195.583	197.778	316.028	308.701	255.256	258.05	199.779	111.599	113.028
SPV_0550	3489.42	3749.37	3707.65	3301.53	1332.34	771.844	2632.7	2679.82	2961.85	2461.03	4233.5	4713.61	3858.32	3118.53	3758.69	3734.47	3855.83	3963.46	1695.59	1837.94	3576.04	3139.47	4079.79	4301.8	2373.76	2239.78	4786.12	4643.72	2335.81	2451.79	3428.44	3615.39	4435.84	4074.19	6967.82	7198.96	2408.3	2420.35	3360.74	3055.53	3427.18	6153	5887.85
SPV_0551	3727.45	4122.65	4161.23	4106.31	1811.59	1063.8	2613.1	2604.03	2962.9	2274	4651.52	5146.97	4595.8	3580.36	4178.42	4007.87	4192.9	4257.15	2014.96	1987.84	3948.64	2820.24	4708.11	4970.96	2971.73	2710.44	5637.85	5315.94	2267.05	2336.13	3828.89	4274.1	5257.53	4906.2	6684.6	6989.11	2281.84	2325.57	3153	3119.66	3095.43	5016.56	4920.52
SPV_0552	2.43411	1.77274	0.977134	1.39847	18.2069	6.82913	11.863	16.5548	27.2308	25.6272	3.76717	1.63872	0.236256	1.60682	2.80354	1.19791	3.46302	2.27825	5.0984	6.45857	11.6098	30.6567	7.40089	2.04196	16.2795	20.7601	7.24246	5.25643	2.52019	2.09203	3.68781	0.526116	7.62267	3.5572	0.807376	0.944459	1.98543	2.17123	2.62847	2.29061	1.81257	1.80828	1.21447
SPV_0553	12.7029	12.6865	12.4069	5.5921	15.5203	3.28904	10.2459	19.1853	26.9895	23.8189	8.79517	4.28612	5.27963	7.13713	22.6997	17.145	18.5481	11.8888	8.80268	7.85923	17.0909	31.2989	15.0177	16.3208	24.5057	22.6307	15.8175	19.7406	6.13619	10.064	14.6959	16.1057	16.2542	8.76764	21.3288	15.6606	2.52901	3.70239	12.8025	14.7086	34.8426	39.2395	62.6207
SPV_2193	37.1943	41.7584	41.8539	26.1102	39.2971	13.7232	95.3393	102.114	48.6137	53.6063	87.7851	54.8427	22.0288	30.882	60.8865	64.1356	85.3279	91.4291	50.26	68.0129	52.3911	93.2801	76.1126	66.1736	98.5774	84.0521	47.2176	54.039	121.807	117.109	61.8159	49.6998	41.0684	39.021	87.0945	72.6027	154.332	162.948	137.604	154.926	168.147	135.467	161.947
SPV_0554	669.788	576.113	607.943	596.189	666.647	457.73	902.836	947.816	484.013	515.468	637.924	629.082	342.699	295.257	385.119	376.482	739.849	803.64	723.604	774.117	433.642	562.12	514.093	462.989	387.135	347.835	311.042	270.842	659.279	621.565	623.767	626.568	355.473	373.713	665.761	678.687	947.475	828.19	810.965	748.269	571.945	449.64	419.274
SPV_0555	457.753	519.373	503.395	413.652	543.703	361.383	824.716	779.531	350.635	276.308	468.475	471.318	314.884	274.156	222.42	243.562	465.433	510.358	531.741	600.111	379.449	267.478	376.866	361.26	253.658	246.515	242.468	246.375	178.759	192.847	369.447	417.04	298.917	317.682	770.67	763.173	1167.88	1031.39	1089.15	1055.85	682.012	506.911	499.024
SPV_0556	544.129	716.021	673.263	537.829	605.402	416.201	1078.47	941.673	403.67	350.111	551.939	610.468	499.548	430.148	257.031	264.164	615.113	627.549	637.62	684.994	481.399	310.392	429.012	430.403	321.069	324.266	324.54	330.594	242.426	269.655	457.049	518.578	407.365	395.672	997.241	996.72	1736.67	1513.51	1578.83	1526.71	923.764	618.992	617.515
SPV_0557	562.495	707.721	691.595	519.849	664.799	325.034	1104.4	1029.32	475.92	388.018	676.466	683.747	547.23	447.682	294.285	240.447	665.155	657.154	677.21	767.558	481.887	464.801	492.579	480.244	350.605	338.126	377.976	381.934	349.455	373.062	486.943	563.984	479.522	428.611	1358.76	1315.02	2226.96	2115.07	2189.22	2213.79	1159.64	828.531	829.456
SPV_2196	1.17032	0.283134	0.140541	1.28885	8.98852	2.12252	3.93571	10.7143	26.4899	18.1659	0	0	0	0	1.73955	0	1.15093	0	0.747456	1.40884	5.68347	29.9818	1.23196	0.892574	8.51541	13.3181	6.84655	5.56079	3.75289	0.27061	2.31311	0.405998	5.02617	5.02623	0.188723	0.292936	0.155331	0	0.181182	0.395498	0.43441	0	0
SPV_0558	68.169	106.178	112.501	106.826	89.324	49.1298	207.919	203.796	56.6564	61.6361	25.4198	6.5281	6.51493	25.6327	14.3598	10.572	21.1675	26.2738	98.8158	112.116	72.5632	142.697	47.0529	61.2006	109.08	90.2905	89.9453	77.4728	59.6626	40.4591	39.5696	36.9373	55.7479	58.7567	111.184	99.3397	108.14	114.259	202.708	230.027	154.413	362.718	359.526
SPV_0559	4.19752	10.2981	9.24083	6.23145	41.9444	29.5351	22.6489	31.1657	29.967	31.6387	17.9141	15.3303	6.27787	1.81047	21.5932	22.7205	22.5301	16.4984	9.69577	7.97456	22.6946	31.581	7.36078	4.52603	18.0752	31.9	9.68851	7.86904	9.33935	9.70112	9.27427	6.7028	10.308	8.8963	19.8218	20.1048	20.6809	19.1111	19.3574	17.8596	16.3314	27.0344	44.0637
SPV_0560	4.5604	6.64693	5.32352	10.6614	46.5005	27.3119	19.968	27.3546	27.5556	33.6501	18.7189	22.8803	8.22031	12.2295	19.2343	17.1826	17.3486	32.3549	10.1676	15.5387	14.4817	17.57	7.39782	9.18827	19.6785	27.1512	12.8144	10.5938	12.2423	14.9234	7.44108	2.98528	11.2478	7.97396	19.4967	19.7624	18.5532	19.0129	16.1531	21.0545	16.8015	18.6608	28.3676
SPV_0561	6.90589	7.69612	8.34235	9.57793	32.1997	23.3769	32.4876	41.9206	35.5822	32.2185	30.4734	21.6092	10.5499	15.1148	20.0377	25.1539	21.4923	21.8431	14.9263	15.1407	14.1109	25.7385	11.9565	9.89859	21.6501	27.5437	11.7177	9.17037	6.37939	7.30153	10.1375	10.2118	12.8586	9.05633	16.2399	14.9092	25.5335	23.0272	21.681	20.418	15.1117	16.7882	18.992
SPV_0562	11.3235	11.8567	12.0944	13.8772	33.182	16.176	72.6756	85.0396	32.953	41.8931	41.6778	36.9014	20.4562	26.5178	23.3245	19.2239	31.6391	33.5597	19.6421	22.0901	22.6262	39.4042	22.9231	17.3589	30.6578	38.2927	18.7227	14.8324	14.7472	15.8433	14.8072	14.1526	18.7206	14.7226	20.7561	21.1965	44.9309	40.6407	32.5542	30.7953	24.7842	12.6955	14.8643
SPV_0563	5.46985	7.39854	6.77808	5.63088	21.1378	7.61724	18.7915	30.4636	39.874	32.9236	14.5866	9.06328	4.65172	7.78551	5.10203	5.6554	7.18336	8.09822	10.03	12.7499	16.0679	35.3851	12.9433	8.49555	27.9024	25.7655	9.42037	8.28229	7.30215	9.79601	15.0685	11.4029	7.9789	10.0056	6.08572	6.23911	14.4081	13.6001	11.9725	14.7942	10.4114	14.6269	13.5164
SPV_2200	45.8276	45.7253	44.8535	37.02	92.9759	59.696	50.8712	84.7738	87.1393	111.214	25.9727	19.8621	25.4855	16.8431	21.9148	13.6984	27.5489	17.5543	68.8812	47.2111	69.3671	104.68	28.997	21.3648	56.0522	137.544	23.8371	43.5613	10.771	14.2502	57.4433	23.3233	31.9076	51.9156	9.41104	6.39824	1.97039	2.06938	0.10842	10.2241	2.70351	2.91406	5.91012
SPV_0564	28.4513	29.4871	24.3619	14.3357	26.5248	22.2595	85.3016	75.2874	63.0643	41.7437	79.5774	59.7733	26.3926	26.8348	80.6374	83.6606	94.3668	81.035	50.8333	55.5178	59.7293	54.4463	57.683	46.5198	54.8965	51.9498	29.6701	29.2391	30.3169	32.6796	53.6622	52.126	35.5573	43.754	80.2871	75.1735	95.6792	130.131	101.742	110.002	73.1135	96.8429	109.724
SPV_2201	87.0474	84.4526	83.908	87.4971	94.4187	64.4991	100.768	103.14	105.395	114.331	90.9577	81.9389	47.9377	30.9823	62.7316	59.2021	108.644	111.28	102.277	121.893	78.9836	105.47	105.817	102.88	134.71	140.856	89.2647	89.2	109.605	112.422	117.876	123.518	80.8696	75.4924	65.3356	66.8232	75.783	67.3351	66.974	64.3088	56.2248	65.6457	62.7438
SPV_0567	96.4465	90.4395	92.0454	120.959	91.1279	60.5519	88.871	99.6062	81.6001	90.2942	88.1797	64.1305	35.634	28.1158	60.1227	52.8827	100.939	84.1656	100.816	116.456	76.9201	110.714	100.18	88.8075	127.29	118.279	103.275	101.309	123.565	138.688	135.709	136.042	78.512	80.612	56.6422	61.4516	53.3251	47.4103	42.574	39.1246	33.4216	36.8363	43.9314
SPV_0568	68.2871	66.0679	70.8341	87.2814	60.3326	44.4794	73.9683	80.357	68.0229	61.9572	71.4387	46.981	29.1234	30.4797	39.238	39.1343	80.2269	84.1228	82.1102	91.9889	52.8791	74.9876	87.5056	78.9534	106.8	99.941	81.5545	91.2178	96.4825	88.3463	101.539	104.962	57.6532	81.1264	55.1459	59.1257	52.1385	59.0846	48.4794	61.3255	36.8738	51.3552	54.6474
SPV_0569	78.8014	86.6508	89.8315	85.6918	83.9335	42.3537	98.5078	96.5196	78.4291	67.3189	87.5955	76.2411	49.7196	48.1175	42.8181	44.9057	70.1902	89.9325	102.952	110.753	77.6614	86.9539	100.423	96.0902	125.134	118.063	108.491	107.6	67.2024	70.9315	85.602	103.663	84.3172	81.1538	80.9373	81.835	72.9658	69.2464	64.0103	68.9553	41.0232	43.0493	44.2571
SPV_0570	68.7771	76.5749	82.3569	79.8231	75.8365	49.3653	80.3256	88.8189	73.8693	54.7752	81.7956	77.7028	50.6394	55.5	33.4958	30.1597	64.3641	71.0577	84.7724	89.4638	84.702	72.6943	89.8217	91.5511	105.86	113.518	97.2657	102.514	35.7481	39.1772	72.2344	85.3021	75.7238	68.2613	93.7696	90.0817	73.9257	74.1034	74.477	74.5521	40.7089	43.9039	48.1779
SPV_0571	9.55752	11.8206	9.56886	9.89067	25.4986	14.6091	24.7228	33.7175	43.3714	33.055	12.9428	6.78365	3.03245	4.65603	7.03635	6.33862	6.00962	10.1759	11.2355	12.9292	22.7937	46.2268	13.3852	8.96811	18.1896	26.2592	16.8406	16.4776	10.9649	9.2487	11.346	8.60819	15.5598	10.4447	9.3366	8.49376	12.2209	10.3093	12.0549	13.8508	13.1698	7.21627	6.41371
SPV_0572	17.9772	13.0629	14.1116	14.1927	50.828	21.6885	32.7976	59.6418	43.9057	58.0854	18.8796	14.5433	8.0277	10.6616	18.6848	8.32692	14.3867	14.3273	19.8728	16.7719	26.4612	45.2643	31.8583	15.6732	27.7571	43.7945	29.6387	18.4557	25.7135	25.5576	12.9654	10.7944	23.7607	13.4715	10.8466	10.1569	18.9179	15.3914	19.5022	18.352	18.1349	6.59627	6.73618
SPV_0573	12.6471	11.6543	11.9241	12.8971	37.1205	22.7413	29.0803	43.3793	38.2404	47.3169	13.6676	13.1403	9.25537	10.2162	11.6339	7.32712	13.7274	11.2903	14.5814	15.9491	24.6285	49.9919	22.3729	14.9314	27.7275	34.6398	22.963	18.8039	14.4639	15.0046	13.5022	13.9528	22.0444	18.1103	10.587	10.5558	19.0505	16.4842	21.6282	21.4806	16.8963	8.15954	8.40232
SPV_0574	134.089	120.226	128.673	133.109	188.598	126.672	142.43	161.966	130.468	142.933	78.1239	90.4424	54.0478	43.4917	51.6394	55.9782	81.2321	99.584	113.941	118.334	81.1482	127.284	99.2206	80.5494	89.2894	111.25	82.0713	76.2913	90.409	96.0336	104.196	116.972	89.4771	65.1193	101.956	91.1853	123.838	124.134	133.497	120.707	102.815	102.942	95.7912
SPV_0575	114.999	114.54	121.931	132.012	153.039	102.669	108.023	110.143	101.14	87.5219	67.4846	69.0575	49.7675	40.4065	41.6556	41.2853	73.8465	68.6417	102.576	100.511	72.7345	78.06	76.2605	70.2665	77.8503	77.7101	82.3125	78.3835	56.5476	64.9177	78.4366	85.7887	67.622	60.6309	79.4543	80.4601	82.5326	72.0154	81.3811	72.3678	65.0287	52.8828	55.1885
SPV_0576	949.579	1118.16	1096.11	1399.18	720.371	610.72	1152.3	1042.22	597.873	601.922	383.264	265.104	125.304	170.728	260.891	277.962	281.229	341.408	742.188	773.644	616.672	895.352	632.691	645.306	714.605	584.109	725.915	710.09	762.225	604.771	892.794	893.25	642.424	685.436	522.94	566.054	589.803	521.185	454.586	454.529	338.233	374.532	327.807
SPV_0577	1022.51	1283.12	1255.32	1363.54	905.437	584.133	1746.98	1593.75	715.1	736.931	697.548	505.994	369.449	593.698	311.374	316.347	480.923	530.513	1115.26	1220.75	880.077	1405.75	1019.29	1179.09	1424.42	1114.27	1169.55	1148.2	1465.95	1114.09	1220.25	1264.96	1014.83	1076.11	960.778	948.671	2634.44	2535.81	1954.6	2022.02	1495.53	1038.68	1034.18
SPV_0578	157.356	161.574	160.679	178.044	140.054	81.8133	171.245	175.343	111.83	109.916	145.923	112.308	65.7339	90.3546	82.5433	79.8235	138.428	146.612	137.706	156.377	127.09	199.791	143.13	132.137	146.749	128.778	148.542	140.165	194.263	170.322	133.21	127.317	128.462	129.13	94.0655	92.4022	151.116	126.143	129.642	124.665	104.349	71.8455	73.3019
SPV_2202	229.21	215.335	209.835	179.901	155.828	76.2782	188.176	246.155	141.277	171.761	215.625	169.992	62.109	81.295	76.2961	104.323	196.618	252.686	155.72	154.092	169.988	382.286	185.65	195.251	238.862	163.365	176.351	196.945	383.426	446.507	174.688	159.862	142.955	149.31	151.699	147.536	205.349	199.761	198.545	199.397	146.432	122.816	124.313
SPV_0579	154.257	161.22	160.238	161.252	140.008	101.302	189.764	201.163	115.509	138.309	199.943	190.947	113.853	125.904	101.662	99.2831	164.662	174.113	161.807	175.465	134.349	210.159	175.881	174.255	227.124	213.341	157.513	147.866	209.858	191.826	139.707	150.681	138.518	137.593	134.329	132.021	243.856	223.173	218.952	240.679	178.148	122.541	129.862
SPV_0580	156.486	181.409	190.15	202.54	188.398	154.712	224.428	209.542	114.267	108.078	265.467	285.566	202.132	176.317	107.904	97.6911	198.536	200.445	194.28	200.099	147.714	154.488	191.147	189.114	233.936	237.171	153.172	156.871	143.222	127.61	155.593	169.568	179.16	165.763	227.337	255.987	430.93	362.775	348.697	344.776	273.271	156.825	158.13
SPV_0581	188.231	204.492	213.207	223.879	216.344	166.296	242.257	246.651	273.419	228.509	167.234	173.368	119.782	82.5896	125.071	129.531	155.068	154.13	237.651	227.553	181.929	182.958	213.614	221.51	139.136	145.362	193.893	204.874	169.468	171.644	188.044	208.147	189.886	189.444	193.036	203.695	203.968	194.206	168.45	158.341	133.465	164.479	150.958
SPV_0582	1481.7	1218.63	1495.07	1656	1930.34	3763.29	2041.91	2124.06	2957.66	2645.82	1980.16	2287.39	1683.95	1297.91	1271.79	1464.6	3346.79	3223	3203.24	3705.62	1829.58	1893.59	2112.17	2691.82	2685.87	2806	1394.7	1746.06	2460.72	2832.15	2951.5	2970.2	1916.16	2054.76	527.596	762.501	622.945	1845.42	749.162	1132.65	384.453	956.077	1004.97
SPV_0583	159.327	137.549	137.618	157.529	127.646	100.91	138.684	143.462	146.182	139.086	183.028	164.376	94.8779	58.8739	109.733	130.098	158.448	173.114	144.709	163.867	147.213	133.651	166.68	155.274	152.319	162.969	184.034	178.841	146.093	144.754	184.142	184.454	150.063	145.167	109.627	122.465	93.5409	89.5478	108.34	99.4243	75.3002	93.7715	93.612
SPV_0584	180.942	189.343	197.602	216.966	194.01	125.463	165.314	164.357	136.888	132.336	182.725	164.376	122.779	85.035	114.484	115.012	172.64	166.168	154.061	168.856	159.261	188.392	170.066	165.939	178.11	171.822	218.146	216.471	153.464	140.891	166.342	175.179	183.7	175.273	157.947	170.974	90.4991	85.6428	100.467	98.3671	70.9046	72.5578	77.982
SPV_0585	166.268	183.15	198.941	166.14	188.676	85.3347	165.47	150.884	139.761	126.469	169.293	155.836	126.884	94.5708	99.5098	97.158	141.93	146.052	152.95	179.322	169.932	183.213	186.349	167.76	175.784	173.463	219.378	198.231	133.86	129.971	156.802	176.551	188.324	179.024	225.946	229.261	119.774	123.9	133.812	141.562	97.1001	104.865	106.651
SPV_0586	231.015	210.989	230.955	267.072	224.61	129.534	189.486	184.547	153.529	147.063	206.987	191.89	167.694	125.979	110.594	118.265	150.503	187.94	170.167	187.126	187.467	212.647	221.207	200.559	205.356	187.305	262.167	258.124	172.991	165.247	200.555	200.38	208.361	199.515	189.879	210.755	94.9894	86.4508	96.8189	102.268	59.6228	64.5495	56.9988
SPV_0587	305.934	290.972	314.215	336.692	284.522	178.614	243.405	234.552	210.004	185.901	279.841	291.416	225.621	192.29	148.505	142.93	212.032	237.744	226.461	237.951	258.248	273.263	279.88	255.42	249.181	242.146	340.012	330.623	221.378	230.744	245.424	286.495	273.097	256.24	332.802	353.082	132.095	126.535	150.634	163.112	95.5961	107.849	123.088
SPV_0588	57.5361	54.5463	58.0844	58.8594	74.5335	49.3855	86.7026	96.6523	98.062	91.3138	116.111	119.129	61.1427	48.4524	94.8575	93.9646	119.367	132.097	103.978	97.6423	66.997	84.5908	89.4494	86.2748	95.0004	85.4438	71.3311	72.7007	85.9876	95.7853	80.3005	84.6165	63.7197	70.0253	62.8142	65.5844	82.4601	76.2795	78.0785	72.4689	64.0002	68.5674	60.4037
SPV_0589	144.577	141.579	127.98	110.706	91.0999	78.5191	271.843	334.821	268.045	286.793	322.31	360.932	130.033	130.965	253.191	251.342	347.03	401.948	279.917	267.727	235.829	405.997	329.633	310.516	350.767	364.575	179.154	183.424	589.24	522.479	309.164	271.991	175.857	214.566	142.562	135.05	452.594	446.834	447.368	486.356	361.911	482.021	499.558
SPV_0590	162.273	167.306	140.466	145.185	113.747	129.733	322.953	315.312	302.461	323.487	407.152	412.855	201.523	136.754	281.154	286.707	354.456	402.781	354.232	369.82	309.219	382.471	351.643	336.956	338.006	325.872	244.8	255.848	472.486	473.195	327.33	366.118	215.776	282.624	209.081	198.013	569.726	534.714	541.699	539.123	446.793	580.612	540.18
SPV_0591	72.9304	117.456	95.8234	27.8274	76.6067	73.5648	196.338	146.104	137.086	111.155	169.781	160.301	152.449	66.8776	124.848	105.136	163.485	135.906	194.508	198.518	184.163	87.6091	156.795	182.572	183.164	194.246	146.409	165.445	49.0895	66.4225	117.627	161.477	190.22	156.454	334.554	301.841	671.643	728.786	757.874	805.618	577.963	779.624	888.274
SPV_0592	10.8643	10.4663	9.50315	11.7834	25.2703	9.86711	21.2236	25.4574	34.29	31.3977	16.0382	15.43	8.90938	9.11967	14.1873	17.145	25.3253	18.8823	13.899	17.465	19.358	27.9455	39.7079	26.9709	23.3746	29.0598	21.9902	19.2706	25.1026	26.5019	22.94	27.6817	18.4215	14.905	5.5759	5.92379	4.0819	5.31	5.36245	5.16436	6.13919	7.11071	8.28991
SPV_0593	899.953	933.33	923.978	1047.28	709.509	402.122	839.552	830.581	878.863	806.635	940.899	1019.59	798.48	648.554	627.153	626.521	879.86	923.177	715.759	723.636	935.945	951.914	911.833	895.663	573.497	489.158	1189.34	1151.98	740.115	742.448	859.647	851.852	1069.41	1041.65	1095.87	1115.84	367.556	307.263	581.909	474.985	440.944	692.955	641.898
SPV_0594	1795.45	1428.21	1517.58	1259.75	1485.94	767.855	1045.45	1287.02	1286.45	1537.83	1323.09	1544.27	1146.62	1131.14	851.118	874	1260.78	1315.6	910.467	1036.74	1547.4	2067.83	1573.65	1364.46	1069.08	810.51	1963.07	1693.44	2058.69	2111.95	1319.49	1182.53	1422.43	1500.21	2332.81	2256.41	694.001	761.685	1087.25	1170.3	860.822	1299.33	1251.53
SPV_0595	8.71742	8.60165	10.1881	8.74971	46.9075	53.5206	19.8482	42.3337	35.3064	51.0464	8.6346	12.5184	10.326	10.7536	12.6847	12.9505	8.18552	14.5898	13.0483	16.396	26.9232	65.4418	13.8065	9.81062	23.9889	35.5433	19.3163	15.3619	15.1289	16.0966	8.59939	13.6499	20.3458	12.1941	17.0827	16.0515	11.9405	12.5006	13.2958	13.2287	14.4928	17.7407	20.8864
SPV_0596	5.0411	6.60487	6.51618	5.66499	24.9337	11.9274	16.7735	27.8521	25.2988	34.4032	7.84833	9.92613	6.16088	4.34217	9.02357	5.83749	10.9501	9.29069	7.98469	11.8361	16.5309	32.334	10.0531	6.48076	18.6805	26.2234	12.6053	9.81614	7.1604	7.22698	6.82094	5.96348	11.891	9.70641	8.59963	8.67889	8.5786	8.08976	7.93845	8.73148	7.13006	6.19518	7.00621
SPV_0597	5.29237	4.90168	6.94048	4.51698	27.6766	8.92651	17.2417	28.684	28.5195	25.5887	8.33703	10.4209	6.34358	4.25967	12.3765	8.69127	9.88243	9.88558	10.4784	12.0969	13.4106	28.2837	9.35486	6.33457	19.1852	27.1184	10.0342	10.0101	7.41217	5.6904	8.91737	8.82192	12.1774	7.10561	11.3653	11.3444	12.3177	12.6982	10.2708	11.4584	13.1084	6.71184	6.99487
SPV_0598	152.871	150.471	164.274	185.557	156.15	95.3018	246.942	236.132	196.875	173.472	287.048	196.064	113.673	98.827	169.219	180.822	265.659	270.092	273.646	274.817	161.751	175.106	219.827	219.383	174.786	179.389	167.11	165.193	164.704	171.861	241.184	246.097	177.597	175.795	138.043	141.296	261.555	219.949	209.516	181.289	165.519	135.528	136.544
SPV_0599	113.325	119.587	134.868	137.739	120.655	73.7322	189.985	173.007	148.401	120.687	176.63	101.814	64.4717	70.9467	116.991	102.845	161.269	173.916	179.056	188.427	125.416	138.848	145.445	150.48	123.221	131.344	138.655	137.641	113.293	123.959	155.115	170.105	147.136	147.562	140.359	142.519	196.075	173.222	166.73	152.228	117.78	94.6898	91.8487
SPV_0600	138.82	153.732	165.74	150.047	133.785	74.9834	198	206.852	150.091	177.004	193.479	114.698	78.0442	104.535	116.38	107.484	204.494	215.921	170.861	191.231	151.116	246.493	163.227	168.622	162.651	154.332	158.857	165.745	199.774	202.191	175.395	184.617	169.016	164.343	243.83	226.336	251.377	250.765	246.204	269.995	173.023	144.551	141.9
SPV_0601	174.797	173.304	186.703	96.0881	160.509	64.4338	208.031	240.221	135.116	192.139	199.727	149.412	60.8415	148.501	114.444	91.123	265.126	285.091	112.118	183.652	202.478	250.787	185.161	168.155	162.379	151.511	191.726	182.351	163.12	164.782	180.196	150.074	182.628	207.967	269.885	269.593	227.909	214.591	223.565	240.501	169.808	133.115	129.886
SPV_0602	102.109	130.73	123.48	100.789	136.237	83.4773	157.669	137.195	135.8	152.093	137.417	67.0412	54.5348	86.5933	88.5247	67.1739	153.692	114.547	105.282	152.052	143.596	138.143	131.835	136.335	124.059	156.724	162.245	145.185	83.1378	108.409	99.9645	125.513	159.1	131.964	335.616	299.478	246.17	228.595	228.686	252.926	179.989	124.027	141.334
SPV_2203	18.6177	21.0366	21.5055	12.6709	14.7758	6.8766	33.1087	34.3133	28.1506	35.5936	34.875	14.8325	5.70956	18.5811	19.1417	20.6722	44.3601	46.8901	24.5503	41.2369	36.085	51.6277	35.3256	35.898	32.8207	31.9824	36.2972	37.7827	34.8885	37.1249	28.9426	27.9401	29.8823	25.7056	59.6529	46.5449	47.7735	45.8689	48.3158	55.1891	40.1646	29.3465	28.7338
SPV_2205	11.5337	15.5966	19.2624	7.28672	18.9385	6.86961	26.379	33.6528	22.2842	32.9753	27.9037	9.06548	5.32169	19.9178	15.9681	15.1616	34.8927	28.6588	17.1485	25.396	27.388	42.8524	26.0098	27.3891	31.4975	36.3411	31.7723	32.5573	30.8977	25.8095	17.8158	14.8368	30.1174	27.8163	65.9104	54.1495	35.5019	37.0226	42.6586	47.8228	26.5748	26.4192	28.4756
SPV_2207	4.11979	1.18446	5.02777	1.34255	8.47133	5.8959	13.6657	26.455	4.95709	34.9344	11.0131	2.88123	2.95757	1.77694	9.08287	5.96132	13.5874	11.7529	4.15253	7.82689	10.9418	20.6641	12.8329	6.81828	11.827	21.6091	10.3736	9.82968	26.2492	28.1886	4.4174	8.4583	14.2651	5.8938	36.3466	22.5296	12.4273	12.717	11.9529	13.9157	9.65356	9.23478	13.0029
SPV_0605	15.6531	20.0645	21.7681	13.6554	22.5098	4.22506	31.2869	35.8518	30.0685	32.1229	48.3442	31.9698	20.784	33.6827	23.3479	22.4162	57.9408	63.7552	24.1899	33.6529	31.7252	47.9997	35.1763	32.5545	43.2749	39.9088	38.288	37.3951	54.4376	40.5915	23.245	24.923	40.6936	38.1482	96.8578	84.796	42.9028	46.5309	56.2624	60.9772	32.0898	22.911	36.8359
SPV_0606	10.1122	15.2109	14.8298	7.51376	24.0764	11.3707	26.9133	37.046	32.8418	42.2736	21.3053	15.4715	15.2663	26.4077	14.6318	15.3291	32.642	32.8882	16.7235	19.5343	29.7024	37.6501	25.6875	27.6351	33.6387	41.5113	29.0285	27.6393	11.7696	11.3418	13.3028	15.7367	31.1955	25.5563	98.0684	83.0345	35.6177	36.5316	44.4057	53.4421	25.6402	22.3546	24.8338
SPV_0607	0.770453	0	0	0	32.1019	11.3707	14.8995	30.187	38.7503	49.4073	2.98099	2.96355	0.760519	0.913855	10.2766	0.681294	0	2.41773	5.33897	8.05051	26.9301	46.3735	5.86649	1.91266	12.1649	32.3026	8.44704	9.38835	1.28568	1.54634	1.23917	0	9.67773	10.1037	0.44934	0.31386	0	0.336834	0.647077	0.376665	0.620586	0.0668918	0
SPV_0608	35.2631	30.2858	30.3031	27.5739	31.6903	18.7082	116.305	110.939	62.0018	70.3167	50.161	38.5641	26.7888	18.4528	46.113	42.0349	80.6023	67.2625	33.0605	36.3499	88.466	85.5466	31.523	21.2416	26.8056	35.6384	30.9212	26.8966	29.5665	31.311	40.5907	42.0312	36.7017	28.8645	56.6471	58.2117	2463.9	2098.65	837.805	769.177	1344.19	1391.25	1394.95
SPV_0609	42.7492	40.9835	38.4505	37.9095	33.7754	21.1247	123.947	123.878	57.3425	68.296	60.079	31.9529	28.952	23.1929	56.2535	47.9731	109.843	107.48	27.8968	26.2905	86.9081	87.9806	32.6237	22.9225	30.5923	38.7858	35.1767	28.5706	23.8322	29.3375	38.4377	36.7996	41.6345	39.3851	83.5724	84.2365	3136.06	2755.37	1081.18	1072.03	1743.18	1746.06	1741.4
SPV_0610	55.4298	51.5478	55.3646	41.1715	188.688	319.558	52.0389	54.5634	42.8293	36.4871	39.4154	43.0263	30.1672	23.4556	35.6048	37.6225	67.7772	53.2796	36.5423	33.6556	50.9574	36.3188	32.1679	27.521	34.805	46.33	24.205	22.7487	25.9992	28.8651	37.5881	39.2465	30.8369	24.623	142.416	129.787	986.668	935.275	464.781	508.054	729.809	449.773	565.496
SPV_0611	20.383	25.3837	29.8117	14.2152	53.9123	37.6124	28.476	34.4012	30.2324	39.6609	17.921	6.71156	3.4447	6.39698	10.7712	10.0992	17.0948	19.9107	9.01344	12.8453	26.0671	33.6151	14.2521	9.31953	17.4423	24.2836	15.7434	12.0434	4.76457	6.52648	10.0348	13.3741	16.7753	14.0064	75.1191	67.4938	445.393	420.631	169.645	184.814	217.218	143.062	188.906
SPV_0612	13.9395	17.1752	13.8708	8.56877	21.8702	11.416	19.0514	32.4594	18.6631	28.4973	8.6045	9.09136	4.13589	1.91145	9.18419	6.55508	10.833	13.3168	7.482	7.78791	20.0931	30.8502	11.5957	5.86752	12.5405	23.1209	11.7168	9.74296	12.3702	8.49026	9.15799	6.7936	12.0148	10.1439	33.9475	27.3534	242.517	223.172	78.0804	101.821	116.94	40.1411	52.5056
SPV_0613	24.5275	33.2597	27.1839	16.5562	49.4847	28.2815	48.8615	78.2673	38.273	69.683	19.0467	21.4069	12.4029	12.6579	13.1489	17.0468	23.8758	27.9068	20.7538	16.1867	40.0489	65.6136	27.5881	20.9375	33.2916	47.8674	26.9161	27.1855	20.1058	14.9411	19.6553	19.6952	28.4553	22.7225	50.5335	44.7585	362.483	349.16	141.293	166.143	170.89	58.6399	91.4427
SPV_0614	30.243	32.9281	24.1037	16.3343	31.656	13.2658	45.2334	61.3838	35.0714	47.7922	22.0262	20.1686	14.2333	16.4367	13.6243	17.2216	29.9722	37.6091	15.7018	19.8118	35.9515	58.0004	26.9492	26.1884	27.6666	44.3707	23.0163	22.9944	44.9987	29.1282	20.5811	25.0929	24.3569	21.938	48.3384	46.318	431.824	429.227	158.675	191.304	208.245	60.8228	88.1624
SPV_0615	11.2799	17.6373	11.4523	13.0596	29.3588	10.7536	20.4	30.6983	32.6412	30.2247	10.301	8.2644	3.87285	4.8199	8.83534	10.9038	7.47575	5.42314	20.391	15.1906	16.8134	26.9419	9.86922	7.59487	22.4404	25.0626	13.9881	12.6746	9.93765	10.1244	19.607	17.6159	11.6961	11.5154	1.62626	1.29386	11.1587	11.1698	8.92047	9.82352	10.4853	6.73977	9.5158
SPV_0616	7.83396	11.0731	8.01684	7.64138	40.0639	24.6964	26.4261	40.7608	41.5808	43.9097	8.78392	10.0444	2.84067	2.08597	13.5704	6.50326	6.31194	6.02044	15.6212	13.7821	21.7692	44.1052	12.2953	6.61493	24.8827	33.8845	14.2995	11.764	7.20335	8.10226	8.99988	10.7116	16.4545	10.7626	1.1935	1.73678	7.45873	8.37591	6.99572	9.30125	9.33639	7.87036	9.51537
SPV_0617	9.84374	16.4148	9.68127	12.2968	27.3789	15.1441	22.1384	27.9511	31.7429	28.5195	9.97182	5.96644	1.06002	0.849157	11.5023	7.91326	8.40284	6.36526	14.883	19.4027	13.9124	21.5452	8.72186	5.85011	15.8453	21.7545	13.1161	8.2204	5.67461	4.04119	14.0092	10.5092	11.3858	7.35421	0.876809	1.50681	8.86055	8.48977	8.80855	7.64747	9.38499	6.99256	8.2964
SPV_0618	7.57301	10.4254	9.92004	10.3264	25.8795	14.5515	20.4804	22.4197	34.0795	27.1242	7.44592	5.25475	3.51782	0	9.29093	6.61785	2.85198	4.28695	12.7183	12.1024	13.0144	25.4722	7.80153	4.2761	16.7803	19.0541	8.94548	5.67882	2.52746	1.96699	9.55305	6.70702	10.3248	5.6082	1.04961	1.3066	6.68118	5.27137	6.8392	6.39418	7.67873	6.54405	6.83222
SPV_0619	113.504	113.824	87.6751	121.816	265.823	481.629	116.565	158.527	117.453	143.302	83.042	137.593	77.41	51.8939	76.0736	91.9746	59.8955	85.4841	241.97	207.013	88.2838	112.828	100.883	108.953	204.351	202.579	49.539	63.8356	172.878	142.899	183.662	167.164	67.9002	77.9425	55.8947	59.8576	294.451	280.234	187.467	163.688	165.165	223.466	197.151
SPV_0620	398.384	380.986	382.201	449.184	281.65	195.543	522.888	497.897	403.948	351.84	801.594	809.549	521.063	444.828	556.595	600.21	831.59	857.613	564.991	590.394	416.18	492.923	497.495	501.063	402.12	368.71	451.688	458.407	499.513	519.359	622.202	657.276	398.167	411.831	513.804	529.396	487.732	449.519	510.694	503.516	459.133	518.817	473.144
SPV_0621	609.56	583.446	558.717	704.126	1444.39	1687.13	652.859	671.762	777.834	642.093	574.144	769.31	505.148	333.057	359.25	414.115	373.522	385.705	1390.61	1315.63	437.574	394.036	576.203	566.146	793.866	942.956	397.343	421.411	679.878	696.214	1021.27	1122.95	450.046	490.227	312.009	348.61	1352.2	1143.45	675.72	652.687	589.016	626.735	647.085
SPV_0622	117.9	169.798	182.91	135.459	124.161	75.3116	133.161	119.314	95.7897	109.973	38.4588	32.5592	26.8569	32.2718	20.2348	21.8136	14.7092	15.1786	57.0647	69.6523	69.8352	74.1482	69.1943	74.2978	99.4192	102.282	97.9674	91.9809	121.375	117.224	115.915	115.791	94.9574	93.8779	355.082	360.07	125.355	120.535	132.9	165.364	114.252	113.544	133.006
SPV_2213	0	0	1.45187	1.09845	20.7933	1.80897	7.37946	17.2483	25.5515	36.9193	1.42275	2.35737	0	0	0	0	0	0	0	4.80286	11.0306	29.9715	2.09994	0	12.4413	12.0225	9.54839	4.30846	1.53405	0.922535	2.9571	0	9.68482	1.6074	0.643373	1.37314	0	0	1.08091	0.359544	0	0	0
SPV_0623	121.269	144.39	183.998	156.939	98.8885	53.0631	125.196	133.244	83.4842	95.0658	38.7358	20.6654	8.56676	32.5364	23.3022	15.7598	11.2448	15.5624	46.2864	45.1395	52.472	84.6646	59.5921	76.5613	116.58	112.844	108.654	95.7304	121.548	121.23	108.261	109.9	75.3549	81.0228	252.787	245.576	95.4313	97.1704	101.654	123.377	95.9448	70.8419	91.1433
SPV_0624	60.9621	109.769	116.737	84.5805	73.1464	39.4183	96.2844	92.4743	56.5958	68.2469	27.2761	13.336	11.0275	25.3595	17.2834	12.7743	8.632	8.46206	29.2309	28.9315	38.084	61.1068	50.0118	47.6571	81.2439	96.5372	74.5785	69.1488	49.1772	44.9406	58.7572	67.2797	53.6958	53.8862	196.317	197.797	74.8663	76.5595	89.6201	101.511	80.5831	65.6376	76.8292
SPV_0625	5.19129	5.26738	6.91773	4.91071	28.9689	10.2154	17.2845	22.9182	34.355	35.0278	4.18455	5.82408	4.27029	2.8222	2.88515	2.29527	5.30845	2.26258	8.54378	9.60572	21.4405	28.8414	12.1055	6.26473	25.6145	27.5395	13.2305	12.1651	7.94095	7.05468	10.3209	9.77001	10.2545	6.80781	6.53465	6.47651	12.4454	12.2305	17.1856	21.8687	22.4232	9.80305	17.2888
SPV_0626	7.74831	6.6453	7.7433	7.21838	29.2877	14.3856	15.0145	26.2832	36.4443	41.116	6.97824	6.51083	4.40755	5.08851	6.90062	2.40001	3.45654	5.49484	11.8913	11.0923	18.5898	36.3391	14.3996	8.94748	32.387	39.671	14.1963	11.4072	10.3	11.2022	14.457	14.8295	15.1126	9.1086	5.9895	6.1286	10.5513	10.7621	14.8607	17.4807	17.2213	8.16384	8.26713
SPV_0627	5.6852	5.83607	6.91812	6.23635	29.8459	15.222	18.7037	27.6703	29.3588	37.5505	6.34663	6.45289	3.86393	3.5375	7.23281	2.30761	7.16019	2.33974	11.8835	7.06043	13.128	27.3473	15.4705	6.63261	29.0107	36.2077	14.0904	9.69702	5.44339	4.11527	12.8913	11.5064	12.1601	7.98515	6.27264	5.87222	9.53729	9.11353	11.0681	14.0338	11.1405	4.75795	6.47148
SPV_0628	5.51575	6.03614	6.70625	5.75378	21.4707	8.78643	12.6505	21.7416	28.2747	28.5827	5.96199	2.91865	5.18536	2.70003	3.60955	2.94195	5.23152	3.11374	7.76578	10.978	16.6258	35.1314	12.8663	10.4327	26.5613	33.6092	14.1458	10.012	16.6554	10.9826	13.3304	16.3454	12.6293	6.58269	5.55548	5.61144	10.6442	11.1895	11.2797	14.2105	13.8504	4.24155	7.41537
SPV_0629	6.81851	7.74842	9.12604	6.35217	28.6165	9.09653	12.6505	24.6173	32.1219	29.9438	13.2356	8.00158	6.61651	6.03144	5.04488	3.27021	5.42583	4.59369	8.00846	10.8682	17.1227	23.7664	15.7515	10.3284	25.8069	34.6734	13.0707	12.8909	8.48547	13.1053	13.0113	18.7919	11.8006	8.48707	6.34917	8.19175	14.894	14.046	14.5981	20.2947	16.3462	4.93661	9.12692
SPV_0630	4.52785	7.01662	6.07835	5.22993	22.5492	12.1768	14.5937	23.2376	30.364	32.0667	7.12435	6.96655	5.66132	8.23492	4.2093	4.00387	5.95866	4.8941	10.8772	8.27956	15.8265	24.4142	17.0659	9.80416	29.788	34.7746	14.1088	12.5203	9.82248	9.92069	12.3801	14.7705	11.9253	8.5768	6.96267	7.35756	13.4415	12.614	15.49	17.6499	16.0229	5.47739	5.81578
SPV_0631	5.75102	9.94275	7.41761	9.27694	24.0764	14.9004	15.3185	21.7924	29.5593	26.5733	11.1257	16.7138	6.24454	7.50357	8.36829	3.39032	7.56834	8.22143	12.62	12.5193	21.102	26.7628	15.4725	11.7388	39.8889	42.1777	13.4955	13.9259	13.1157	12.7931	15.4162	16.5959	13.2826	11.0613	7.42369	8.35597	14.8718	12.4876	15.2147	17.282	18.1124	7.27329	5.66815
SPV_0632	292.794	277.552	319.532	288.343	487.547	398.576	361.929	414.806	275.389	243.35	78.2511	126.119	75.6198	43.9793	40.5013	46.8776	38.9094	44.2335	211.284	202.521	137.003	121.167	161.345	142.381	153.098	165.015	222.265	213.843	90.2531	97.0199	160.176	180.046	182.149	186.458	233.991	233.184	215.679	207.449	121.474	126.11	115.538	184.743	177.176
SPV_0633	32.1752	30.5268	22.9879	25.9966	70.0404	86.2276	21.6911	30.6074	48.0612	57.9594	30.3519	30.2529	17.8463	12.7213	18.5786	25.4711	40.2173	38.4639	33.9753	38.4229	24.2992	56.6129	30.4491	18.6376	96.9388	91.112	94.2462	88.1799	24.8004	27.061	61.2778	58.3622	30.4203	28.6653	18.3183	17.6427	13.2181	12.3251	25.5816	19.9247	13.9456	9.87034	10.288
SPV_0634	32.1307	32.29	29.494	35.0795	77.6658	61.3007	21.1862	34.5621	52.4572	58.5293	39.6304	47.6797	11.5918	12.3813	35.9945	28.5566	40.3755	42.3103	33.0026	47.7188	33.8653	67.219	33.0345	26.0484	112.758	105.773	117.267	105.794	23.6788	18.4953	75.3743	56.4796	33.7046	31.6554	25.0933	24.8715	18.5519	16.7093	30.3552	30.0132	16.7371	11.6117	21.3434
SPV_0635	21.7115	26.4395	24.7458	27.9135	59.4829	45.0646	21.6254	30.8859	44.8047	53.7677	38.7908	33.9045	18.4156	19.0498	29.835	31.7034	40.5635	39.8214	36.5734	38.8467	28.0701	41.7477	35.596	25.8644	110.508	113.736	98.8539	102.187	14.6186	12.9969	59.6639	53.7758	31.9029	24.5838	22.4487	23.7068	17.9467	15.7885	27.4588	28.1185	15.5586	9.57299	8.9848
SPV_0636	2591.66	2259.51	3035.81	2739.15	4768.35	3774.16	5463.3	5693.39	3536.76	2998.31	6031.57	8762.42	6714.25	5460.51	1820.06	1983.43	1547.2	1706.56	5331.21	5377.21	4282.63	4154.38	3615.56	3896.66	4806.48	4782.21	4511.74	4477.88	1864.29	1853.63	3820.3	3839.77	5962.58	6857.28	3469.65	3539.07	13075.2	12105.7	6347.33	6145.42	5800.62	5995.57	5612.32
SPV_0637	125.182	146.228	182.285	131.662	193.441	139.291	274.567	252.078	149.533	137.78	376.685	534.716	510.793	431.796	167.438	187.473	127.248	121.824	161.412	137.544	225.209	184.228	168.333	181.208	267.811	292.662	225.759	264.094	93.1008	87.1318	119.644	134.924	365.377	356.067	620.833	594.001	516.958	463.691	590.109	633.82	919.059	1219.51	1311.59
SPV_2214	0.776564	1.29158	1.08656	1.53908	20.1655	6.24613	11.1134	19.4542	27.7232	33.8948	2.19962	2.39101	0.307672	2.05392	2.80071	0.864555	0.662324	1.02269	3.81584	5.1602	12.4152	38.0269	5.53572	1.39655	15.4476	24.8667	9.22347	5.5773	3.85206	1.76045	1.71389	1.77084	8.04193	5.27996	2.09097	1.77402	1.81212	1.68064	2.65694	2.23572	2.57499	1.92738	2.79504
SPV_0640	0	0.516856	0.967913	0.976399	27.2379	15.2757	20.573	35.624	21.0902	56.6361	4.42633	8.38175	1.61322	1.93848	11.8903	0.722584	4.3596	0.854753	1.69876	9.60572	16.1995	35.1802	6.22203	2.36667	19.814	46.5186	12.2597	8.80841	0	1.64006	1.75236	1.2303	12.2509	4.2864	1.38206	1.10961	0.704967	1.25037	1.02944	1.59797	4.6732	2.4831	4.52048
SPV_0641	20.9307	23.1478	20.7871	23.1685	40.8152	28.0476	126.599	125.283	76.3109	64.2128	155.807	164.971	98.3604	69.1483	64.4624	69.492	151.266	137.811	83.4659	100.631	60.4253	69.8823	83.9886	80.4379	117.304	109.947	44.3099	45.377	61.4982	66.1062	49.429	50.2664	56.6095	59.2748	37.4899	37.4017	204.603	173.151	217.828	202.822	162.925	121.476	117.969
SPV_0642	5.6033	5.87001	5.80748	5.54455	22.8257	7.40816	11.6921	22.0315	33.837	27.2216	4.87799	5.38827	3.11121	3.32311	3.60955	3.25163	6.91308	4.02955	5.33897	5.9464	18.3615	25.6167	7.19978	5.50614	13.9225	17.5792	10.9124	7.9604	4.09079	3.95372	4.50606	4.87725	9.7203	7.65429	6.85243	7.15696	0.999348	1.39071	1.77946	2.29423	1.02961	1.29223	2.572
SPV_0643	22.4475	20.9888	20.6804	19.0476	40.0843	18.565	43.5646	53.679	43.4895	36.6671	9.06286	7.50818	4.81696	5.78816	7.88967	3.45213	12.4967	9.86862	23.2202	22.0957	23.5912	44.3299	19.074	17.3639	28.2515	29.407	16.5198	14.0273	21.9866	22.2002	18.6623	15.6739	16.0821	13.9365	13.9645	16.1243	37.868	37.738	23.9622	27.1335	26.5712	31.2392	28.2368
SPV_0644	166.452	179.512	185.343	172.023	167.901	130.389	127.587	135.984	169.943	161.859	124.584	128.29	71.7114	51.4494	97.1269	99.5383	144.245	162.282	123.367	129.298	130.36	129.25	138.596	130.913	114.946	126.823	147.567	146.295	98.1386	102.013	119.127	123.402	128.098	115.394	228.097	227.056	142.444	138.271	116.308	115.917	97.0135	96.5519	89.9015
SPV_0645	124.597	142.868	140.965	152.023	124.804	76.4474	110.73	110.24	136.231	115.498	112.187	105.576	59.9927	39.7772	80.2026	81.8465	133.444	130.277	105.182	113.749	89.3604	91.9103	110.272	102.507	85.476	96.6457	121.764	115.339	75.5909	87.4996	108.538	117.294	113.892	102.39	184.041	189.731	147.732	132.29	125.331	130.888	106.835	107.451	99.678
SPV_0646	126.08	121.798	115.872	121.343	115.942	88.7678	202.176	215.932	171.811	161.758	316.112	310.805	169.62	126.238	147.838	162.097	238.145	219.653	204.159	212.075	263.176	226.446	172.18	158.574	152.465	155.475	213.21	177.338	152.469	163.23	180.481	195.873	143.671	145.339	931.024	954.506	319.583	295.44	252.329	235.756	194.976	168.779	183.515
SPV_0647	11.5257	12.7922	8.4146	6.36628	22.0053	10.4842	42.4518	44.4028	37.1302	36.3431	86.3286	64.967	23.6129	17.5401	80.9547	77.1126	118.342	115.33	49.5792	52.8315	30.8588	43.5401	59.6111	52.9066	74.9268	79.4658	23.9679	19.263	72.2157	66.8887	49.55	52.7143	27.4924	22.6246	17.2615	17.9394	100.603	107.988	135.174	149.354	109.233	110.452	113.873
SPV_0648	14.5201	11.1522	13.7183	19.9833	31.9475	13.5209	50.4263	54.3726	60.4002	43.5001	98.1148	74.8011	39.9272	25.834	62.567	74.5165	102.643	93.0284	72.0504	53.5088	39.4986	43.1346	54.9842	54.3912	59.9471	74.4019	37.5543	37.5499	34.398	34.3467	45.734	56.9959	32.4642	28.3356	18.7362	22.3751	82.2496	78.519	93.5959	92.4351	75.1029	65.8241	58.8097
SPV_0649	629.846	612.493	570.819	541.672	486.299	459.962	645.312	727.862	837.835	871.872	1043.73	1361.8	1041.79	759.236	719.212	809.97	1197.54	1136.72	808.596	802.941	683.043	636.623	619.459	640.355	529.235	520.244	712.907	671.628	574.044	588.39	673.148	672.704	739.349	780.915	945.484	964.589	904.731	849.432	842.823	790.815	827.431	1017.2	990.634
SPV_0650	890.9	835.064	834.198	999.51	926.392	717.968	822.304	954.494	1182.97	1021.97	899.61	1060.41	795.302	574.754	981.447	1038.9	1229.95	1247.83	1382.41	1444.95	767.169	807.074	1108.45	1145.17	1711.96	1789.79	1134.09	1123.38	972.383	983.675	1066.88	1137	850.767	878.864	1067.72	1075.43	1328.14	1274.01	1003.18	1024.56	1004.12	1029.44	955.765
SPV_0651	215.889	200.976	200.498	180.516	142.138	126.584	165.371	197.396	292.194	270.216	306.971	284.929	162.595	137.574	254.101	327.513	364	381.302	216.132	277.524	213.054	280.29	307.249	281.887	294.595	299.175	233.405	235.252	439.957	383.419	337.561	316.238	183.644	207.916	331.572	338.553	337.574	404.099	337.341	386.445	299.429	488.778	524.316
SPV_0652	168.275	202.295	230.686	209.188	171.583	105.715	540.856	482.188	179.009	136.353	185.053	149.824	108.742	76.863	122.682	111.648	201.86	191.982	200.046	205.592	196.843	155.702	264.379	278.843	197.679	210.664	344.619	358.375	169.53	175.162	148.716	176.719	443.242	371.538	316.757	311.756	560.331	531.884	430.657	426.096	342.544	313.468	300.306
SPV_0653	90.5216	87.0311	104.635	102.413	95.4754	47.4823	183.621	187.5	79.2895	68.6642	85.5905	67.7784	44.4707	45.1649	62.7469	48.8417	110.43	123.575	72.8769	78.8829	89.0649	86.7504	140.03	137.06	120.416	115.187	185.436	178.394	89.0276	86.5719	53.2415	63.8397	189.555	195.837	102.659	103.724	210.162	180.883	176.91	174.142	144.265	124.536	130.294
SPV_0654	91.4219	110.799	120.605	103.254	110.117	50.4016	180.114	164.996	86.934	71.0461	86.346	74.7855	55.6979	54.8957	56.8889	53.9322	103.232	106.903	77.0594	80.9862	90.8906	76.108	148.058	162.531	125.843	143.002	192.578	185.353	68.7676	68.3312	54.6554	62.0452	202.996	189.341	115.179	113.708	252.635	224.743	203.552	197.34	176.947	122.429	129.285
SPV_0655	134.512	139.661	147.117	121.587	131.712	56.0284	187.93	201.943	89.4376	102.748	103.721	115.52	72.9651	100.094	64.8196	70.4137	148.775	160.613	94.2014	98.2044	123.798	138.041	214.808	188.753	196.695	177.551	237.799	213.734	195.877	188.95	72.795	76.7814	238.004	213.98	151.681	150.787	371.928	338.338	283.882	292.079	258.436	149.989	146.18
SPV_0656	129.368	135.802	153.506	140.407	131.049	70.359	173.371	191.286	107.186	104.693	117.542	125.826	101.082	91.0963	71.6052	64.7445	152.608	141.927	103.603	99.8671	131.598	130.619	214.229	186.918	198.642	173.376	247.193	229.647	169.884	171.529	79.4217	92.8914	232.084	227.844	172.13	166.144	420.54	386.78	344.804	353.979	289.172	155.943	151.162
SPV_0657	19.3933	19.3927	18.2312	14.1243	48.8124	52.3362	42.1876	52.7967	46.2028	50.0089	39.733	45.9418	18.9609	14.8971	28.2191	28.4183	37.4448	39.7987	53.2434	58.8625	31.4121	45.5486	42.0499	36.3755	56.2417	84.3999	39.0074	34.2788	35.136	34.1043	34.261	40.5998	32.1807	27.7735	38.6925	37.8961	215.038	211.425	146.962	161.233	140.559	93.2957	103.021
SPV_0658	563.219	692.717	685.621	746.359	518.664	432.223	478.502	467.261	582.089	497.974	454.331	386.923	315.062	264.893	291.164	303.702	429.115	413.102	458.241	444.105	507.471	475.651	544.21	581.238	456.39	458.884	804.54	821.768	355.797	359.481	407.292	460.254	722.537	724.294	594.005	613.319	590.602	530.165	492.361	447.069	475.581	600.5	603.367
SPV_0659	744.013	847.442	842.568	827.916	695.923	503.583	541.863	532.814	598.636	656.949	436.309	506.273	428.829	352.042	287.066	302.401	523.712	517.431	433.791	438.89	576.97	773.258	606.582	621.107	621.08	544.011	920.687	963.372	659.494	680.831	490.598	515.011	787.628	800.944	650.44	703.95	648.519	577.785	501.264	485.607	460.136	586.839	593.296
SPV_0660	817.092	941.448	970.742	786.916	873.607	558.837	645.572	649.126	727.855	662.737	587.922	647.017	585.729	449.186	374.761	369.833	533.285	572.49	555.149	590.721	711.458	716.715	799.43	789.343	689.81	639.966	1126.01	1069.21	568.491	581.943	531.539	597.862	910.451	886.588	921.856	925.984	905.311	883.807	749.803	774.895	672.155	761.86	760.038
SPV_0661	45.6231	45.5557	54.1066	55.5117	82.3632	64.8144	53.7777	64.3851	58.986	52.4377	132.478	165.217	103.855	79.1264	26.379	28.388	50.8184	54.823	34.1599	38.0794	33.1478	35.1629	62.5302	57.85	46.6222	56.9696	51.4968	47.4061	28.9675	27.5821	29.4707	31.12	54.7826	52.8253	161.362	168.751	296.735	268.658	135.293	136.058	90.9752	50.3924	57.9708
SPV_0662	10.5583	13.0273	15.7944	14.5706	34.7869	16.0945	24.0375	31.4305	34.2477	40.5535	18.0668	24.0244	17.1746	12.5235	11.3603	5.39149	12.3768	10.2665	6.3891	8.1578	20.6365	32.8195	17.3245	9.65998	17.2746	28.1427	19.05	12.9634	11.4151	8.35708	8.29149	6.38104	20.1256	14.5612	33.703	37.0142	18.6124	17.7379	13.6011	15.5873	17.1528	14.7187	15.2618
SPV_0663	305.984	360.295	366.966	401.002	322.237	225.459	211.501	197.704	357.667	286.104	212.955	173.645	119.247	94.6696	141.011	146.106	205.588	211.174	239.753	232.081	226.469	225.678	259.042	277.859	220.658	228.447	314.68	335.222	210.178	200.058	277.748	308.441	293.551	287.481	450.186	489.058	321.432	301.282	273.228	280.027	220.109	240.293	236.543
SPV_0664	564.144	607.839	615.088	686.871	736.726	641.369	543.515	491.408	569.888	473.595	462.49	490.404	415.967	254.268	334.561	360.382	585.976	598.099	500.438	494.779	338.269	265.061	650.039	625.336	614.41	650.403	541.947	553.532	371.154	378.309	621.175	722.206	491.03	461.409	550.944	624.422	651.209	557.566	430.54	404.644	340.514	284.466	305.841
SPV_0665	261.75	275.524	288.34	257.769	380.67	253.453	588.465	549.664	403.755	366.14	733.554	710.943	530.955	389.816	489.06	507.859	765.952	779.486	621.233	663.272	296.51	268.941	593.524	583.231	602.614	627.18	373.822	391.054	402.825	422.178	519.964	596.603	399.814	390.918	479.527	492.358	2315.29	2002.54	1485.79	1452.15	1370.63	734.972	728.296
SPV_0666	245.966	283.129	284.747	255.488	395.451	279.847	486.277	468.555	349.226	329.403	569.921	548.449	447.854	338.199	367.573	357.059	611.6	581.828	515.469	535.797	268.105	239.777	520.157	508.119	547.089	624.996	355.572	405.773	315.446	327.313	412.838	484.998	386.295	349.029	633.401	624.103	2580.35	2429.08	1771.91	1834.87	1621.28	723.445	691.429
SPV_0667	2862.45	2506	2658.07	3197.31	3228.62	2864.62	4220.61	4500.96	3524.93	2949.28	1803.65	2832.9	2111	1492.05	728.428	806.726	690.133	718.018	3048.29	3015.06	2110.41	1936.77	1838.49	1909.53	1336.03	1443.1	1534	1519.77	1702.49	1765.13	2497.47	2527.64	1683.27	1976.47	1787.12	1909.8	6337.44	5840.66	2888.09	2709.67	2614.33	3388.14	2990.06
SPV_0668	107.406	119.394	97.8987	98.5749	94.2652	57.1103	125.076	135.316	118.869	141.662	229.713	169.651	73.0871	70.7463	156.287	147.719	255.546	268.682	146.957	142.376	109.325	171.458	134.942	132.752	150.128	149.696	119.076	119.848	269.611	271.413	143.712	130.917	121.487	117.277	149.112	149.571	184.2	189.876	211.583	227.356	167.635	198.031	189.064
SPV_0669	135.202	151.386	155.779	192.192	140.268	109.937	179.186	169.877	157.726	124.78	264.065	219.053	133.9	104.702	186.028	190.993	293.417	317.795	189.316	191.915	136.93	127.223	170.756	189.919	156.766	158.637	171.185	190.253	125.487	145.546	140.117	160.072	167.7	167.045	201.346	204.082	184.72	173.508	202.872	184.267	150.79	167.491	152.87
SPV_0670	100.992	119.066	107.597	78.0743	93.9906	48.216	116.936	119.906	87.5117	92.2067	162.522	158.911	87.7887	85.1906	118.217	110.055	179.003	203.415	89.8384	114.13	103.346	112.388	110.363	105.993	104.249	89.1626	135.854	131.729	90.8628	97.0554	87.8538	97.2053	123.553	114.249	206.476	206.552	87.7902	89.1557	132.663	134.977	82.5588	113.076	114.454
SPV_0671	140.351	140.615	159.24	173.157	139.821	92.0604	170.245	157.379	124.415	107.964	223.67	238.122	174.39	140.572	139.795	126.788	227.724	249.993	106.174	116.867	133.181	141.243	135.27	133.951	108.188	107.275	165.472	174.598	111.096	118.26	108.512	109.833	149.994	136.291	239.506	261.698	58.0257	54.8002	85.8938	81.6004	52.218	61.7985	55.9484
SPV_0672	218.092	212.217	210.359	233.363	149.669	119.392	406.091	434.434	392.935	359.186	550.094	511.654	313.459	260.653	379.935	385.706	555.283	545.298	408.521	444.731	316.687	348.486	374.301	366.688	282.22	272.623	282.351	294.969	383.328	393.647	346.643	335.857	273.488	278.152	139.535	148.463	405.87	398.105	303.918	328.352	260.476	327.058	285.952
SPV_0673	2.18642	2.59301	3.23728	0.653131	23.1003	1.0756	11.9667	16.5902	29.3004	42.8419	5.07575	1.40168	2.15823	2.59337	7.29084	4.8335	5.24919	3.43056	12.8785	12.137	17.3949	28.7876	13.5266	11.5341	28.9738	26.7019	4.73118	11.2719	4.56068	4.93681	10.2566	8.22969	10.4097	3.82301	1.49831	2.89472	8.19798	6.69116	6.65658	5.07734	4.97517	6.92872	4.9007
SPV_2218	1.22749	2.05193	1.31549	1.25718	9.91586	2.07038	7.42212	12.2897	29.5921	18.7419	3.25669	1.34901	0.34619	0.415989	2.33897	3.41139	3.55509	4.76908	6.07578	8.01634	11.6183	20.0832	6.87638	6.02197	11.2727	12.7481	5.16055	5.09544	3.80408	4.9273	3.66647	4.75229	5.32902	7.05212	1.11475	1.09534	6.93572	6.66975	6.70103	7.35558	6.39845	7.33828	5.78699
SPV_0674	1784.41	1811.29	1822.57	1538.38	644.771	404.533	2178.16	2021.68	1158.68	1266.28	3065.38	4161.51	3100.28	2159.51	3310.97	3190.03	3261.19	3282.07	473.115	482.45	2847.61	2425.88	1513.72	1904.02	902.84	775.535	2773.93	2512.98	1625.52	1740.08	737.305	720.089	3529.01	3643.53	3940.75	4243.84	688.419	676.064	2878.77	2971.15	2332.39	2243.9	2520.67
SPV_0675	971.53	1480.54	1338.93	824.358	537.205	498.959	1740.82	1216.52	893.057	683.186	2137.04	2385.66	2346.72	1486.1	2141.54	2623.58	2106.21	1937.28	412.736	441.803	2476.32	950.385	1021.18	1607.68	652.911	660.073	1949.22	1980.32	460.252	584.518	387.627	524.499	3077.58	2541.7	4751.66	4791.46	768.782	735.424	3127.67	2933.56	2720.45	2297.39	2570
SPV_2219	18.259	20.2109	12.9166	12.7269	26.2652	15.7193	24.9838	47.4417	39.2713	52.7302	28.2587	26.3375	10.5138	11.7311	27.6757	21.528	16.2357	17.5077	12.6529	11.9243	41.6747	82.362	13.6134	10.7025	23.1666	37.4576	22.3893	23.8897	28.565	29.7756	10.6048	6.8727	30.2105	28.6006	23.6495	23.7092	7.11885	6.04242	32.7788	38.9795	74.2719	69.0915	80.4011
SPV_2220	323.437	373.649	347.405	232.746	260.263	130.59	325.482	348.655	315.927	324.173	245.881	199.758	126.31	113.103	180.525	172.584	293.094	312.742	275.393	305.338	241.59	289.476	325.03	314.034	325.746	287.863	320.821	282.412	369.571	334.919	338.227	353.357	286.228	301.861	617.125	601.602	659.398	677.844	573.68	640.602	541.72	616.785	654.011
SPV_0678	432.194	426.875	423.266	405.512	341.941	231.193	396.102	420.881	353.403	378.928	316.08	284.192	146.785	169.169	198.741	204.063	363.742	389.352	311.89	367.683	256.517	338.14	409.378	366.833	373.252	366.661	390.717	381.556	391.918	385.268	426.313	405.001	315.289	322.967	482.184	490.79	465.764	434.99	386.176	378.673	329.8	363.402	370.145
SPV_0679	328.984	344.163	362.399	358.863	288.215	167.812	305.079	318.266	285.194	278.165	260.576	254.989	160.042	138.535	166.557	133.086	267.952	283.832	267.332	318.09	233.089	314.893	299.906	298.524	293.668	255.809	351.469	332.542	383.614	387.142	339.558	337.359	291.395	293.217	386.135	401.963	345.077	316.552	295.255	289.373	241.166	274.01	269.095
SPV_0680	404.309	446.482	450.568	469.203	446.372	404.313	398.099	397.044	426.161	366.812	400.812	361.199	252.99	221.205	236.122	213.658	417.086	382.665	481.712	490.444	335.577	342.778	458.17	483.412	470.918	505.723	469.495	422.763	378.407	384.722	459.232	520.073	351.581	380.854	464.25	474.158	478.066	507.795	450.95	489.508	378.283	447.679	441.177
SPV_0681	47.6313	36.5833	33.4337	41.5563	72.9042	55.7907	81.381	121.412	126.586	124.882	126.957	111.479	34.33	26.9032	148.518	136.386	150.858	158.169	155.08	179.726	64.292	115.979	164.07	162.978	314.638	271.621	74.1661	74.7659	288.286	295.901	205.91	206.035	39.2127	44.2861	35.0548	37.3699	154.234	230.385	99.9462	123.233	93.4794	105.289	122.302
SPV_0683	174.716	179.801	198.745	142.31	222.038	97.2824	187.356	210.813	178.455	152.838	129.549	142.621	1367.51	1589.92	3418.34	3000.53	266.153	260.913	148.713	189.313	131.301	160.147	219.443	202.224	216.053	209.609	251.559	211.163	182.807	168.004	165.05	197.078	174.368	150.292	380.591	374.028	260.824	297.677	348.303	337.272	1475.64	684.024	527.045
SPV_0682	4.54017	1.04426	3.58523	2.4659	13.2666	4.87314	6.92766	19.5882	15.2962	17.6455	0	2.11682	1.62968	5.87478	8.00775	4.37974	1.76163	5.18085	4.57626	2.15639	11.6276	26.5682	2.51421	1.36619	12.1028	20.3214	8.09773	8.8983	1.72189	2.8994	4.4256	0	8.69658	2.88676	16.6095	18.4393	1.48239	1.12238	3.37358	0.524641	3.75676	1.91072	7.87346
SPV_0684	151.175	154.65	149.267	159.846	137.733	81.818	116.917	118.341	95.1097	74.504	101.42	84.6018	59.3332	41.2766	50.9655	59.9462	70.8885	76.584	64.8282	59.0296	75.5663	53.838	81.3852	77.9756	71.3582	64.8419	214.237	160.025	47.8897	53.0638	68.3273	96.2828	88.8157	75.467	886.233	954.354	78.8943	75.0984	67.6394	75.4761	56.716	46.4188	43.063
SPV_0685	890.414	892.32	894.209	983.642	1922.57	1673.62	726.902	768.77	1279.04	1069.04	188.5	204.445	142.28	107.709	115.354	107.383	190.712	180.361	1435.69	1477.16	744.444	657.152	929.117	922.965	936.139	919.515	690.027	709.735	628.378	686.711	784.732	884.063	698.442	748.053	157.272	166.954	469.04	394.255	281.986	263.689	221.361	221.033	201.063
SPV_0686	190.109	204.323	230.296	240.813	373.244	280.472	116.448	120.312	264.002	251.135	205.487	174.646	100.816	81.3217	460.311	466.324	496.556	494.501	129.287	132.211	96.8053	125.915	250.127	234.301	243.43	189.698	256.571	247.108	127.993	137.25	234.311	267.959	244.698	232.422	203.995	229.204	381.227	336.036	357.338	431.321	367.193	148.032	148.07
SPV_0687	150.387	212.657	214.169	210.883	374.11	293.718	117.882	107.028	220.552	174	190.21	175.09	142.475	100.055	409.987	436.705	467.567	395.619	132.961	124.402	102.534	80.7057	243.76	238.664	234.33	209.442	247.27	266.779	58.8445	73.2035	191.647	252.578	241.293	192.682	280.7	297.83	489.075	428.189	492.007	537.168	484.493	177.137	177.567
SPV_0688	269.273	305.703	311.502	297.01	555.42	459.185	179.813	184.523	348.944	341.858	306.297	314.753	227.87	168.835	619.867	627.982	797.741	807.018	193.071	197.238	179.065	164.562	379.672	345.833	391.394	307.43	398.345	397.876	148.897	148.497	328.586	330.091	334.233	306.983	383.439	396.543	622.175	535.734	685.748	727.124	637.14	248.62	232.931
SPV_0689	316.728	321.476	311.114	348.663	433.664	276.729	363.433	358.114	349.756	285.101	383.501	412.249	273.016	233.403	256.726	257.089	371.721	378.95	357.735	382.751	260.891	250.737	338.767	343.913	325.184	302.341	322.386	315.356	227.831	246.079	344.004	370.428	295.088	300.212	429.22	440.938	437.625	393.424	438.575	409.341	369.126	334.783	324.57
SPV_0690	5.0561	5.0769	6.08878	4.15351	19.9383	11.8148	9.00756	16.0435	22.5857	28.2478	4.89069	11.3448	0	1.49929	1.53273	2.04548	2.6975	1.98329	4.37962	7.42943	12.0875	26.0843	9.86533	3.13796	13.1865	23.4983	12.035	17.5769	7.90993	7.50309	10.8427	4.75779	6.01809	4.42035	4.47848	4.64893	2.14911	2.34863	4.86536	3.07129	6.00708	6.54845	3.817
SPV_0691	56.7039	58.342	51.3446	46.7508	71.3292	68.0646	33.9317	61.9575	47.5325	99.6611	55.2877	59.6172	24.2549	20.1774	59.5904	52.4819	102.858	97.6695	45.0569	52.3377	48.1204	111.713	55.8413	34.2536	102.534	116.471	36.2105	36.4971	122.064	134.673	74.1763	60.3306	34.9238	31.0664	54.809	55.5159	52.7326	50.0489	73.8484	94.8457	59.772	50.8393	69.1555
SPV_0692	60.3269	70.3133	60.9835	54.6215	69.3433	51.1096	46.0458	49	72.0544	77.2565	72.6771	79.0364	42.5252	36.9689	80.1221	73.0057	109.378	105.051	66.7143	85.7607	69.5932	78.9766	68.4541	64.3639	97.4075	128.198	52.9958	46.3543	61.3724	61.9299	87.8557	87.2827	58.9356	52.4387	109.55	114.61	181.613	176.727	213.997	279.747	206.564	139.078	164.123
SPV_0693	40.2525	47.8155	48.5319	33.7071	44.1011	30.3954	81.6278	80.0391	78.6589	77.3306	111.324	119.501	81.405	72.6648	88.4124	93.4133	177.529	157.465	80.8232	86.5137	51.9696	51.3776	73.858	72.1425	69.9775	81.9217	52.3462	52.2704	57.6682	58.9168	56.2137	55.0857	66.7257	50.6981	116.257	110.518	263.113	265.962	362.253	366.495	295.694	215.403	227.335
SPV_0694	45.5689	47.9303	46.4966	50.1671	80.1531	78.5872	98.4551	111.889	98.941	134.984	100.241	80.0908	29.8191	40.6897	70.7774	48.4452	114.729	83.0139	83.0244	80.2503	58.765	100.158	76.2179	68.6378	86.6169	94.3362	50.5219	44.6335	68.7797	57.5475	60.9388	60.5143	59.7498	53.7156	36.1022	36.3621	77.199	69.9143	82.1337	74.6441	65.6152	55.2111	50.4958
SPV_0695	57.0276	67.2002	66.7611	73.1199	77.6025	56.5361	106.923	108.541	95.5846	89.9599	109.216	75.0108	43.5258	35.6227	54.0996	54.9567	108.178	117.488	114.284	112.239	64.3927	75.102	91.2075	87.2702	82.8177	85.3384	65.8142	57.5226	75.3197	61.3228	79.203	88.6052	73.9999	71.788	53.9034	53.2283	102.118	85.8004	94.4205	86.144	71.6777	59.2488	63.4831
SPV_0696	73.0607	80.5908	81.2502	86.393	143.255	83.8231	138.826	181.222	111.423	168.34	124.811	90.1104	44.1695	61.471	69.8926	59.2406	116.532	129.84	123.155	151.23	91.3979	131.663	119.154	96.0215	111.052	142.944	94.675	82.9379	100.614	99.1956	90.5367	97.4396	104.997	81.7765	89.3042	84.8428	132.99	123.289	134.23	125.768	98.3125	74.6262	93.7011
SPV_0697	64.6682	69.0147	69.1401	38.0886	73.1209	30.4622	95.7812	103.156	78.983	105.666	87.7185	62.5333	30.233	49.162	53.8917	47.8377	107.101	119.618	84.0888	105.446	76.0713	127.603	86.5669	75.0699	95.8359	88.4854	80.1069	70.056	146.801	124.28	74.3373	75.3102	76.0131	76.5466	99.3707	90.4463	147.106	147.838	161.595	168.681	120.844	112.133	116.311
SPV_0698	78.5265	85.9724	81.56	65.9145	75.6331	35.8176	92.0652	105.757	81.4125	81.855	109.552	72.0704	42.1301	44.6686	53.1066	47.3617	115.193	117.01	102.84	117.687	59.8859	100.276	97.2826	94.0666	99.1017	96.8924	78.4724	76.3519	112.07	108.827	82.629	84.8396	78.5575	74.018	104.448	100.93	156.689	152.507	154.125	154.667	109.314	93.8503	98.7913
SPV_0699	70.1663	78.8417	79.8528	73.1552	93.5213	57.6655	92.168	109.177	86.8604	93.5744	98.7987	86.4368	53.7795	56.7895	54.7196	50.8537	109.515	111.676	109.83	115.007	57.851	87.5254	101.302	88.2328	97.7534	113.779	97.8079	86.0169	79.8957	76.3507	73.6124	92.7996	94.9934	69.7633	95.8057	97.0725	152.256	134.393	131.588	129.169	93.8858	67.0351	60.8356
SPV_0700	480.05	458.771	507.785	546.45	597.004	393.755	781.093	753.353	462.533	377.489	874.127	883.183	740.417	562.618	467.02	479.77	891.465	892.951	654.618	699.193	343.299	317.031	576.186	580.489	489.013	463.055	502.879	506.42	403.796	408.067	585.43	663.154	562.385	567.554	670.627	705.35	770.282	676.684	615.849	581.22	403.272	389.369	395.524
SPV_0701	987.31	1021.73	831.676	735.287	1198.47	861.922	230.895	263.392	1172.09	1117.79	222.859	226.81	152.433	150.542	1573.66	1669.01	281.212	312.532	658.135	662.389	292.895	340.244	443.986	370.567	545.087	573.385	770.237	704.451	407.988	430.09	660.972	656.228	204.252	220.978	1444.62	1517.42	443.183	404.447	450.478	523.095	628.374	727.368	766.524
SPV_0702	758.347	811.773	691.83	580.741	1054.49	584.797	169.147	187.951	852.254	777.016	172.188	156.635	127.677	109.971	1192.46	1140.8	209.496	198.906	530.673	570.699	231.363	266.333	344.638	304.027	432.348	451.653	638.796	599.006	326.873	339.418	516.064	532.975	170.969	172.284	1230.37	1309.87	388.288	359.954	400.452	460.671	559.694	490.029	522.884
SPV_0703	533.84	543.135	573.609	425.42	268.853	252.05	363.131	363.187	374.756	403.929	341.044	236.621	107.304	106.95	318.809	360.66	318.305	332.312	465.992	488.691	434.789	405.064	428.3	385.271	423.394	432.075	373.934	418.639	368.427	361.518	529.034	506.229	381.743	345.524	400.643	379.387	436.534	821.436	490.393	654.879	353.637	408.542	485.947
SPV_0704	208.638	203.19	205.969	197.225	171.486	128.122	275.944	264.976	160.437	137.089	274.434	279.052	154.299	105.241	199.987	222.684	280.401	287.71	221.886	232.118	175.759	142.237	206.354	200.505	196.747	206.277	170.913	177.953	152.633	151.76	259.106	261.869	157.024	151.49	306.248	321.492	233.534	224.318	238.173	236.636	200.613	220.61	240.789
SPV_0705	47.4791	51.2627	54.3234	39.5173	65.5102	32.4906	98.1821	97.9463	83.2864	77.2556	181.941	155.332	90.8992	65.066	122.709	132.652	187.379	202.23	118.877	128.813	77.9249	91.6745	114.827	103.16	131.857	124.697	77.8779	75.9914	95.1747	106.373	101.526	108.382	75.2883	72.2405	119.56	112.628	139.206	126.106	163.687	170.098	143.495	177.805	187.063
SPV_0706	60.7724	61.7035	65.1348	54.2547	81.907	31.7013	93.6541	94.8659	86.9313	67.6855	183.046	168.679	127.121	104.186	119.373	117.122	164.072	178.678	100.027	106.958	84.9768	85.0738	107.985	112.105	120.586	121.761	106.462	114.766	68.8215	67.7023	76.8557	100.455	92.1117	92.5673	118.513	117.39	83.0816	80.4005	110.599	116.129	81.5318	96.7472	99.5892
SPV_0707	97.9517	89.1996	98.4995	106.069	99.0386	82.1761	128.283	144.667	100.851	99.2799	283.734	350.42	236.326	207.988	160.398	157.379	306.086	322.473	133.178	147.357	144.634	189.815	162.736	166.001	184.692	178.209	152.786	166.516	144.847	162.695	129.526	127.066	126.865	152.729	127.337	136.928	87.0147	78.5255	112.841	107.918	74.3018	84.9101	78.1192
SPV_0708	202.352	206.036	209.741	143.581	139.208	90.8141	141.073	145.801	194.212	200.827	188.968	147.586	90.261	65.0757	182.363	178.649	229.115	241.484	150.585	175.637	120.102	131.839	152.357	139.672	160.877	177.103	155.81	161.54	144.331	146.928	194.131	202.459	163.81	153.678	467.34	446.387	301.326	292.707	310.912	314.505	300.662	353.984	368.726
SPV_0709	276.13	306.5	303.834	330.316	285.17	213.336	256.451	259.602	267.188	239.764	349.803	302.942	191.761	166.701	291.489	279.916	368.29	381.314	256.542	278.159	193.007	211.272	258.541	261.197	259.3	267.061	292.781	297.182	209.254	212.058	263.934	295.866	261.149	264.213	420.933	431.889	302.643	278.031	312.172	305.71	257.258	263.208	259.871
SPV_0710	388.477	427.295	432.924	358.964	331.218	196.499	462.498	484.328	402.547	372.179	771.317	780.452	571.043	466.28	485.706	469.951	737.916	753.946	383.46	412.562	400.571	425.787	544.705	517.24	509.958	474.266	535.292	521.916	447.526	441.151	422.263	432.642	495.618	502.938	884.204	859.089	742.31	754.16	898.37	964.412	674.988	735.312	754.747
SPV_2221	6.24014	7.55096	6.77389	6.65871	24.6981	13.0185	13.708	26.4443	34.4474	36.6925	7.91329	8.77641	5.93346	6.14051	7.28879	6.93875	11.2697	11.4827	7.25993	10.0854	15.1673	40.7674	14.2076	6.20001	23.1269	30.1374	12.838	15.5532	8.81236	8.08438	6.73658	8.95584	14.6645	11.2767	19.8133	18.4856	5.62904	5.44291	10.7893	12.22	9.79098	5.54867	7.91522
SPV_0713	187.171	213.968	179.292	130.404	206.694	180.59	337.088	318.396	251.773	233.336	157.093	166.839	87.7646	88.7129	97.0122	109.328	173.454	138.107	304.624	310.838	214.205	150.833	206.392	205.724	225.939	241.158	189.882	175.444	117.166	106.84	183.029	228.949	211.467	191.827	374.13	351.118	292.85	287.982	275.126	278.006	217.4	282.503	285.201
SPV_0714	704.618	632.702	542.041	476.551	760.333	802.314	813.217	934.373	727.027	826.898	437.58	506.174	221.995	178.476	260.933	294.012	446.275	421.41	793.238	849.53	611.535	676.619	548.531	502.073	494.046	492.273	358.043	355.638	658.106	630.386	675.284	644.928	400.564	441.328	610.943	580.453	744.302	1000.49	670.055	821.45	508.26	841.362	851.537
SPV_0715	0.286871	1.8145	0.679598	0.342778	17.0755	1.129	7.11778	12.0314	27.3378	22.2986	4.88376	1.47126	0	0	0	1.01469	0	1.20029	3.18066	1.49877	10.1768	23.9816	3.9318	0.71216	11.9707	14.7862	4.96607	4.84015	3.35097	4.31825	3.38354	3.02339	4.64956	4.0128	1.74	1.90876	1.14225	1.21236	3.32487	2.58056	2.58798	2.34121	0.98502
SPV_2223	84.164	81.7476	70.0889	62.9207	72.1798	47.1035	64.6556	92.4769	82.1761	101.796	71.7282	74.2117	36.6747	46.3197	103.406	90.2996	83.5818	88.0523	75.2793	88.9438	73.5245	120.415	119.098	102.094	148.863	121.659	104.976	93.448	214.682	201.833	135.825	116.996	71.6674	81.3728	59.2247	57.4993	108.841	114.47	110.641	122.961	92.0421	84.2283	84.6222
SPV_0717	1044.04	1083.72	1116.67	1403.61	1402.31	1066.34	462.917	448.858	717.589	645.174	165.356	169.981	123.228	102.963	338.187	353.024	341.153	340.955	611.738	634.539	396.314	462.709	366.889	376.144	878.257	860.329	636.238	613.53	541.329	562.783	568.544	644.502	355.437	358.888	395.228	425.574	431.027	405.913	222.218	264.306	273.003	297.511	299.807
SPV_0718	761.698	450.883	473.724	609.482	385.222	805.25	700.761	964.168	859.366	1073.21	1676.4	2213.23	824.472	851.131	1051.02	1279.28	1512.28	1694.61	1204.91	1355.78	901.082	1640.64	962.371	889.387	730.485	628.405	558.354	523.909	2719.21	2537.23	1397.44	1202.97	644.945	744.915	627.136	681.647	306.846	592.521	563.31	585.749	322.253	783.82	800.86
SPV_0719	227.791	243.781	272.13	238.479	219.011	122.534	386.257	409.813	218.725	182.142	148.128	123.514	62.5176	58.0779	90.1355	90.8317	158.064	172.21	248.947	244.461	164.096	216.751	186.28	197.453	175.57	170.257	174.03	158.06	195.241	202.157	182.139	213.95	225.43	237.923	164.056	167.523	194.305	183.676	241.258	220.542	149.086	200.928	202.003
SPV_0720	262.009	274.484	301.876	323.921	251.377	191.027	511.141	526.42	209.885	204.58	180.265	160.243	102.507	85.3801	106.703	113.143	233.416	233.138	261.419	263.726	205.938	232.627	219.365	221.049	234.887	211.914	212.637	206.208	218.887	207.348	214.818	209.048	276.819	282.614	185.16	177.107	226.73	205.216	256.797	233.78	161.135	170.56	177.279
SPV_0721	304.678	302.909	363.671	388.468	319.156	255.083	637.203	595.135	246.305	220.874	230.106	221.609	158.619	134.271	136.262	119.633	247.47	255.017	322.579	353.051	245.734	263.126	266.049	272.113	258.607	242.777	268.137	281.059	252.023	252	248.975	260.227	369.188	359.421	245.613	264.524	316.142	278.293	330.092	277.794	182.03	160.441	165.538
SPV_0722	167.355	177.508	177.487	190.005	178.546	141.41	164.123	154.179	150.859	151.443	75.9385	54.8918	33.7529	28.028	55.2837	51.8696	75.9379	86.3653	138.318	140.884	117.91	150.013	106.58	94.5485	112.87	110.14	102.345	104.623	100.667	90.2499	114.016	125.148	104.872	107.911	100.62	100.433	84.7721	79.6074	101.681	99.2416	74.6111	69.0537	74.6144
SPV_0723	297.6	279.521	299.238	311.718	244.249	228.486	260.353	268.738	178.925	198.115	257.68	208.586	123.634	111.106	172.312	196.88	273.915	306.378	283.615	289.183	186.308	292.832	203.706	191.434	231.893	210.45	182.015	181.757	350.072	322.863	299.887	289.274	205.806	213.573	180.021	179.231	98.8716	89.3237	128.257	118.199	115.39	176.053	178.212
SPV_0724	372.9	408.844	409.463	446.71	363.053	226.076	381.321	362.004	239.854	201.046	365.146	242.237	158.325	185.14	236.253	227.799	365.578	368.016	447.988	481.368	248.993	269.131	308.181	305.262	337.282	311.672	283.668	299.843	277.093	249.527	373.537	421.248	317.287	322.729	284.783	286.197	205.295	179.727	228.29	211.083	206.912	287.335	285.568
SPV_0725	409.74	449.352	411.352	340.058	353.298	194.369	398.573	392.782	238.548	265.482	369.726	232.377	158.827	206.223	224.914	197.218	400.84	373.546	402.79	450.089	261.268	384.564	302.716	295.419	397.837	345.039	320.835	306.039	469.876	463.214	400.402	425.962	346.085	348.353	367.736	333.119	259.086	238.47	285.492	330.252	259.224	318.799	316.398
SPV_0726	298.797	371.732	355.02	342.618	257.618	184.542	339.783	280.092	190.848	177.195	266.865	152.705	118.599	167.565	163.673	157.644	283.258	284.106	344.972	355.928	227.042	265.691	229.681	236.284	333.943	305.006	243.087	254.589	299.991	288.576	302.953	334.61	283.117	272.032	268.607	258.435	206.084	178.028	217.984	217.788	184.83	197.273	189.871
SPV_2226	14.1571	6.3961	9.58234	2.41659	28.8917	5.9696	15.4969	25.6696	38.814	39.3012	1.56502	0	1.99636	0	7.35712	5.36519	17.264	6.34654	7.0074	10.5663	20.0469	27.0512	10.7797	8.36788	23.9496	26.4496	14.0043	10.4265	5.06235	5.07394	4.33709	7.61247	9.83382	8.8407	11.4413	8.51346	2.01322	2.06311	7.81345	5.33923	3.74679	6.32127	20.4474
SPV_2227	352.491	416.655	416.2	393.152	287.826	176.623	355.953	327.942	233.96	216.968	291.728	145.245	131.482	211.912	191.3	165.872	338.369	340.144	425.271	445.636	259.981	357.601	282.263	314.895	435.234	383.183	331.139	343.521	378.784	364.22	370.356	395.296	332.498	317.41	414.313	385.234	264.65	253.512	294.731	313.937	249.937	233.297	253.089
SPV_0729	371.254	389.526	376.943	397.253	291.31	210.158	310.283	282.868	199.901	203.325	305.866	145.881	125.152	195.837	145.995	153.739	307.168	292.213	417.657	474.556	242.858	335.273	293.852	302.81	390.556	340.469	297.284	317.284	393.344	384.789	383.109	396.204	305.845	310.82	395.173	373.349	234.868	215.428	254.787	256.912	207.679	193.889	188.478
SPV_0730	286.384	305.609	307.956	331.592	205.615	160.197	260.181	242.804	182.747	164.28	271.535	221.016	180.262	224.299	151.488	153.938	293.197	295.636	277.458	310.747	238.978	276.933	257.699	234.583	320.675	293.053	295.843	282.199	235.531	234.129	313.112	319.402	281.599	271.861	294.77	283.342	78.5808	68.5215	114.443	123.422	103.379	108.111	122.609
SPV_0731	67.3762	81.5046	68.6278	58.5504	64.7999	30.9282	71.8549	72.4488	72.8097	64.8283	68.861	70.8288	67.5341	57.847	95.5725	86.2518	109.01	93.3244	57.6609	57.6618	67.1646	71.2993	62.3901	60.7269	50.7014	48.3649	94.0289	76.1539	65.7624	58.2199	73.2348	82.4756	54.1328	59.0054	226.009	225.54	39.6509	44.041	187.542	152.165	423.085	1166.16	1118.55
SPV_0732	1915.94	2130.63	2066.07	1929.9	1897.46	2262.91	1962.75	1806.9	2668.02	1954.12	2441.04	2752.63	2274.34	1521.92	1759.5	1939.62	2906.47	2745.88	2850.86	2364.71	1771.76	1159.31	2700.38	2641.5	1823	2377.31	1882.01	1931.72	1197.45	1324.62	2665.93	2926.27	2643.51	2324.54	2994.15	3032.24	502.371	1798.75	1573.87	2203.23	946.121	4292.42	4293.31
SPV_0733	34.981	41.1267	37.5594	29.5186	58.897	35.0009	46.2478	50.6775	65.2205	58.9732	66.0674	48.6524	27.0517	21.7227	67.8996	64.0793	61.2957	57.746	55.9679	57.9942	33.6807	48.8486	47.9542	52.4424	60.7005	67.5556	44.9324	46.7447	42.6535	49.1858	54.1782	70.4215	43.35	40.2007	89.6971	90.9402	134.39	141.019	97.5437	103.809	88.6155	97.5073	97.317
SPV_0734	3.57711	4.17704	3.69387	2.30151	16.7061	8.66337	8.23287	17.6142	22.2159	25.3096	1.27757	1.41121	1.62968	0	2.00194	2.43319	5.2849	4.02955	5.33897	7.90675	11.4841	20.9325	6.28552	4.55395	10.8615	17.3579	9.8443	8.51141	2.29585	4.69426	6.19584	7.04283	6.02071	5.77352	6.25866	5.19364	4.1634	4.17032	5.31527	5.16569	3.98948	6.30694	8.08342
SPV_2228	0	2.23863	1.59706	0.604147	13.242	2.9848	5.5346	13.9509	15.3918	24.2358	3.13004	0	0	0	3.67856	0	1.079	0	2.80296	0	12.1336	17.3297	3.4649	3.34715	5.70228	17.1144	8.16918	4.26538	3.3749	1.01479	0.542136	0	6.14614	5.30442	5.01295	4.18807	1.87901	1.91574	3.05744	4.15273	1.46613	3.16064	5.20829
SPV_0735	130.894	122.532	105.471	108.808	102.416	82.6249	68.4754	90.0787	123.515	132.467	153.96	110.569	37.9005	47.4903	140.171	127.457	150.074	183.416	130.757	144.549	81.1944	144.267	132.889	127.09	205.745	172.645	118.598	107.681	230.761	208.933	175.355	166.933	94.0952	112.192	74.591	75.9896	122.578	119.687	95.9998	109.957	93.8062	105.372	114.839
SPV_0736	124.717	148.552	146.959	172.451	143.215	122.008	124.308	117.266	138.868	140.414	173.842	102.994	58.8599	60.1407	143.228	137.362	149.338	145.901	186.535	178.585	115.615	135.931	141.126	150.072	177.708	198.974	156.206	152.815	134.6	122.775	161.724	172.335	146.892	141.119	107.303	115.589	124.593	109.998	97.8954	102.932	81.0925	101.051	107.951
SPV_0737	339.239	376.357	360.386	382.717	302.208	201.328	176.506	173.016	316.132	268.055	479.704	364.677	175.427	143.498	423.229	428.082	523.779	464.839	401.166	437.234	221.428	216.655	349.033	355.01	481.056	489.356	347.89	345.262	347.722	363.12	467.856	499.598	285.967	292.663	556.828	568.952	572.289	558.933	667.871	719.95	530.138	577.083	577.687
SPV_0738	390.331	409.055	427.52	500.047	362.998	298.786	226.379	209.649	371.461	287.604	686.684	608.781	396.201	289.34	441.805	481.216	526.552	525.624	468.094	504.744	288.285	282.607	372.432	400.886	546.893	553.526	406.843	452.786	331.519	331.133	452.558	576.439	347.714	341.115	649.46	678.436	623.789	537.405	710.136	703.5	513.298	592.876	588.968
SPV_0739	848.273	836.632	879.155	927.115	749.455	606.144	713.727	740.358	714.584	577.165	4385.45	5156.36	4024.8	3150.1	1267.13	1319.23	2233.99	2351.54	1458.98	1473.26	1363.15	1216.53	909.757	962.187	1285.76	1276.87	1116.75	1132.9	881.898	940.775	1040.65	1129.33	961.622	1089.3	2528.04	2520.13	2370.97	2045.59	3028.91	2749.9	2251.66	2596.33	2548.34
SPV_0740	217.412	207.598	216.164	215.794	224.541	179.243	135.396	148.054	227.896	211.449	495.488	512.138	318.248	238.856	267.654	280.275	414.741	439.961	256.92	276.953	199.232	214.012	247.806	230.019	212.9	215.754	248.084	258.44	278.759	294.051	303.511	313.36	215.435	217.495	272.786	272.863	221.135	185.254	301.876	274.887	193.238	230.491	239.648
SPV_0741	241.146	275.956	290.185	297.042	304.263	195.83	168.871	149.104	232.952	164.33	529.004	486.446	396.445	284.466	242.597	271.046	375.48	406.203	316.663	305.614	243.898	157.096	269.47	272.229	227.122	239.814	313.146	328.019	121.229	131.836	254.266	318.387	276.861	241.529	466.915	458.659	241.723	192.543	297.054	279.616	183.228	185.44	199.916
SPV_0742	400.367	437.261	450.981	417.941	406.506	291.307	214.398	200.962	309.388	291.084	689.885	742.164	591.023	538.129	297.36	350.167	617.635	635.45	378.268	413.046	394.124	342.327	394.981	380.516	421.004	375.015	460.518	485.995	352.408	376.712	402.914	428.207	387.444	388.215	705.662	722.124	344.961	277.369	399.416	391.742	256.959	237.262	254.652
SPV_0743	14.397	16.5674	14.6019	9.67759	17.139	5.20142	14.6439	20.9821	31.6146	34.0276	14.7112	4.9872	3.15239	13.4895	10.8076	5.74782	18.4083	14.8086	9.46488	10.7813	23.6121	57.1673	16.268	10.5513	26.4215	24.3039	27.0424	20.4011	29.3813	25.4216	16.9045	16.3048	17.0415	15.4116	35.5306	31.8083	8.69774	6.51832	13.401	12.1947	9.30711	8.28014	7.83442
SPV_0744	17.2046	19.3283	14.4301	13.9659	29.6806	12.1237	18.1506	33.8514	34.6569	42.027	17.2972	8.6307	6.03021	12.1601	10.6094	9.29582	20.0555	17.8275	14.1724	15.9345	24.3347	57.2364	21.9691	13.6734	32.9949	34.7424	26.4474	22.8805	37.7699	31.2864	18.2911	15.2942	17.9499	14.8888	34.0512	29.5463	8.58289	7.60099	12.6127	11.7932	9.75368	9.2296	10.5368
SPV_0745	110.573	131.509	126.272	138.671	105.531	91.8686	98.3469	84.2789	134.092	95.0086	145.094	113.903	52.9875	43.9419	94.8862	109.309	111.329	98.065	122.335	115.044	134.895	117.401	103.911	101.979	88.6785	96.2596	154.004	142.091	68.1289	61.077	114.912	128.06	108.448	93.5296	486.755	478.109	134.691	146.428	124.425	139.422	90.9521	115.135	118.192
SPV_0746	169.005	167.147	183.021	229.986	139.591	88.0086	183.758	184.806	201.588	191.412	271.705	216.252	171.108	136.232	169.093	161.397	306.316	333.846	203.171	212.223	151.882	208.729	241.022	242.617	164.134	158.731	228.47	248.199	220.723	219.714	210.395	227.622	209.601	208.357	126.642	127.1	126.974	112.484	159.415	140.634	141.877	168.622	170.347
SPV_2233	98.3131	146.755	169.465	94.6496	127.739	72.9618	151.689	106.647	125.662	122.271	179.978	116.69	105.364	106.616	100.82	100.349	176.237	184.52	112.897	108.598	126.612	120.228	156.99	172.007	155.862	157.747	165.977	165.876	89.9974	94.1498	87.3441	111.65	176.189	153.239	181.384	151.35	136.899	141.47	166.744	213.459	166.252	239.096	262.344
SPV_0747	166.611	215.031	246.403	108.171	190.318	91.9129	222.79	198.235	221.157	175.92	286.175	188.926	142.597	153.071	161.156	147.33	283.623	310.275	222.902	217.615	162.787	135.256	293.691	258.209	215.601	214.857	293.979	248.701	146.246	151.735	182.777	220.399	241.163	156.607	334.365	279.859	231.105	269.116	291.265	331.936	328.678	395.08	375.879
SPV_0748	250.613	278.782	289.122	337.548	253.455	144.584	208.006	212.823	201.29	180.502	274.843	196.846	166.298	181.156	152.216	151.177	294.041	314.513	210.291	216.531	204.315	226.995	295.967	282.736	201.069	184.327	326.767	328.016	202.494	196.909	210.231	221.324	281.895	264.698	266.989	269.331	95.8016	84.3028	136.154	124.874	115.132	113.036	116.766
SPV_0749	420.027	469.935	597.749	557.09	332.763	178.913	1234.25	1231.54	290.762	258.704	380.378	193.913	128.095	196.834	224.525	210.412	390.845	419.505	382.551	389.652	392.769	395.555	506.875	502.318	399.126	362.41	875.167	806.433	379.652	345.564	235.169	255.743	889.273	857.833	485.463	468.897	832.95	765.087	692.242	641.067	555.526	408.01	423.542
SPV_0750	380.133	477.339	569.164	461.208	275.496	136.158	904.879	883.072	230.891	218.192	296.222	139.255	88.8593	192.726	164.883	136.222	335.179	350.185	297.233	309.795	332.334	398.286	430.073	441.112	399.499	362.349	780.169	732.475	411.594	359.365	212.148	216.648	778.336	694.164	521.226	477.431	1028.71	991.784	880.701	956.265	725.498	548.516	558.671
SPV_0751	458.742	492.611	597.855	373.835	327.648	190.508	794.223	827.153	236.143	264.628	298.171	193.919	122.038	210.057	173.799	149.759	338.525	371.779	279.93	283.912	396.625	467.001	447.725	417.012	449.439	375.57	743.548	661.113	516.947	475.892	219.211	214.076	735.327	646.832	533.521	499.13	1066.53	1035.73	900.364	952.291	748.465	516.925	537.335
SPV_0752	303.169	441.871	539.784	442.596	284.227	174.178	625.721	544.41	216.927	163.16	259.753	185.222	160.746	205.15	132.333	115.665	269.33	264.989	267.1	278.051	326.258	232.581	388.838	407.853	356.356	361.585	643.91	620.911	173.128	166.452	157.36	185.369	670.967	587.505	468.368	435.873	978.753	894.389	798.353	794.734	635.251	424.816	391.762
SPV_0753	471.37	542.508	643.725	490.398	401.572	271.362	666.554	723.836	249.505	278.947	386.524	306.348	225.821	317.99	168.586	165.364	430.195	433.336	333.487	349.425	475.334	509.255	541.705	535.7	542.221	489.046	779.573	735.453	571.222	535.997	244.995	241.333	786.553	766.633	537.607	521.333	1130.08	1055.42	954.916	935.952	747.751	522.526	481.191
SPV_0754	353.533	452.877	393.353	254.212	145.709	149.369	376.257	374.246	559.353	601.938	369.101	314.54	148.301	162.002	256.703	277.782	484.289	436.291	398.239	394.521	483.427	509.626	344.99	347.539	371.759	333.398	333.436	329.167	632.904	573.026	735.615	633.515	302.464	275.554	839.357	741.209	543.483	774.239	973.836	1110.02	670.614	1602.39	1703.23
SPV_0755	387.26	518.321	388.913	334.742	290.7	237.31	349.841	384.424	808.006	685.103	284.023	274.677	136.048	108.393	292.468	251.7	441.191	368.256	410.063	401.128	393.904	513.472	344.493	250.417	347.206	456.961	328.496	350.358	568.734	531.448	598.357	533.437	393.353	341.84	610.64	604.283	397.773	535.371	670.372	707.503	463.25	907.61	1120.82
SPV_0756	404.488	496.231	517.047	506.476	363.152	321.695	295.179	275.297	848.778	766.374	213.886	146.943	134.754	129.939	310.634	290.614	249.968	188.633	362.049	299.378	378.077	579.77	233.56	232.906	222.389	345.53	421.102	498.417	222.181	238.475	412.023	315.917	553.835	419.933	469.448	476.708	122.807	119.857	158.675	152.761	103.715	193.004	226.657
SPV_0757	2722.48	2842.74	3068.98	2880.74	1803.87	1428.14	3049.98	2923.6	2313.82	2241.25	4632	5513.68	4063.22	3207.9	3911.08	4102.34	4606.61	4939.44	2037.98	2003.38	2477.4	2159.04	2735.51	2775.38	1708.24	1790.21	3677.79	3603.67	2082.51	2125.03	1692.65	1719.62	4276.94	4051.29	11023.8	11025.6	3655.82	3600.92	5615.66	5044.36	4366.28	5117.97	5045.53
SPV_0758	1.16778	1.25302	0.572198	1.23159	12.8283	3.00278	6.68819	13.9889	29.1311	19.3038	1.31801	1.23719	0.387847	0.758678	1.79939	1.29282	0.975	1.24255	3.58137	2.64953	12.5391	23.774	3.3828	1.40036	9.75915	11.8819	5.13245	4.86664	1.81757	1.60013	3.59573	1.68942	5.02206	4.69249	0.898494	2.15339	0.720758	0.842509	2.05855	0.705286	1.11255	0.938989	1.52414
SPV_0759	181.289	183.252	162.303	161.009	156.642	143.366	224.674	237.871	270.424	219.708	342.608	326.794	154.658	121.678	260.011	284.204	340.6	378.244	296.337	298.848	222.461	228.652	283.5	272.007	230.977	268.057	199.379	224.86	179.52	184.863	246.9	265.794	211.289	218.568	187.543	189.576	241.7	229.055	231.17	256.312	169.989	221.943	226.832
SPV_0760	234.266	228.336	233.888	243.278	212.675	132.153	227.935	244.443	259.197	235.428	358.594	386.241	216.128	162.271	243.283	224.068	358.494	380.103	287.811	304.451	240.8	271.339	286.091	273.199	247.058	235.211	306.091	296.55	238.138	251.638	275.311	289.991	258.732	268.296	322.342	339.817	221.766	204.111	225.763	213.87	159.947	200.091	196.157
SPV_0761	227.758	304.061	316.217	175.11	248.172	263.887	292.908	254.12	312.983	330.533	378.976	382.184	241.406	202.243	258.065	289.995	379.144	374.283	372.147	380.387	326.918	246.582	285.484	313.345	265.288	296.57	365.189	359.313	190.033	228.562	258.891	272.643	304.092	313.369	605.11	598.097	235.186	285.888	300.517	301.431	196.086	284.403	302.586
SPV_0762	1725.61	1927.99	1912.37	1787.62	1781.37	1403.13	2300.44	2166.04	1973.35	1857.2	931.34	1072.35	977.674	864.34	383.601	460.39	405.234	425.572	1941.35	1989.3	1573.7	1513.47	1884.14	1995.53	1340.95	1352.45	1740.55	1762.58	1498.09	1360.13	1937.26	2082.91	1966.32	1959.4	1518.15	1463.49	3514.87	3305.86	2268.06	2053.08	1859.66	2276.85	2170.6
SPV_0763	1919.11	1965.05	1997.38	2178.37	2021.27	1465.88	2099.03	2019.9	1724.81	1500.79	905.78	1122.49	1023.88	840.117	351.72	407.975	351.226	377.275	1821.79	1885.87	1525.91	1925.11	1790.7	1897.1	1343.41	1276.8	1844.34	1898.52	1934.84	1893.92	1881.43	2060.03	1861.38	1862.72	1358.66	1340.12	3025.78	2649.05	1898.54	1685.69	1446.6	1385.97	1298.25
SPV_0764	1818.86	1969.62	2144.35	2344.09	2195.13	1402.83	1898.78	1611.78	1574.49	1180.96	842.28	911.074	1020.54	777.257	325.704	344.736	282.809	277.034	1758.12	1779.99	1413.63	1160.51	1675.54	1752.51	1188.97	1184.92	1868.61	1926.13	962.549	973.601	1653.71	1969.41	1770.93	1731.05	1305.09	1336.26	2284.04	1982.72	1492.12	1258.68	1018.1	790.932	762.94
SPV_0765	1820.88	1803.26	1854.87	1506.01	1879.6	868.232	1368.46	1358.72	1230.07	1239.82	686.906	794.16	767.309	719.987	253.579	254.512	261.015	248.393	1281.35	1432.2	1145.11	1511.28	1560.91	1430.05	1143.87	970.665	1650.67	1578.87	1855.74	1774.02	1515.03	1578.21	1471.17	1506.65	1412.36	1362.83	1939.76	1872.01	1493.2	1530.28	967.316	837.008	850.176
SPV_0766	1980.92	1912.61	2163.25	2349.12	2316.4	1466.67	1588.07	1527.38	1602.63	1385.42	925.589	1118.94	1137.8	972.382	331.461	351.148	289.933	305.245	1637.92	1750.06	1349.76	1587.97	1740.44	1798.62	1414.5	1347.39	1864.47	1999.32	1525.23	1513.87	1639.57	1838.24	1737.52	1633.3	1503.86	1475.37	2207.44	2074.95	1666.26	1546.26	1048.34	832.838	834.834
SPV_0767	120.467	114.265	106.933	112.541	102.819	72.8657	166.911	174.581	212.724	204.797	185.232	204.191	107.244	82.28	144.062	140.653	280.227	264.49	205.009	213.623	164.432	166.456	171.999	172.37	133.439	121.688	139.93	150.651	133.04	143.737	116.703	136.657	141.49	143.501	113.097	109.639	207.923	200.53	214.283	205.086	175.732	199.359	185.072
SPV_0768	167.699	172.245	173.691	114.037	140.684	74.6469	248.828	274.613	134.131	154.656	257.679	259.871	136.832	112.034	125.933	155.445	220.933	214.296	145.602	166.205	157.181	168.522	192.869	191.692	166.815	161.725	155.183	144.075	161.995	155.784	151.212	152.579	134.396	137.628	293.387	271.095	423.654	431.134	433.697	485.522	318.957	291.025	317.023
SPV_0769	43135.7	38379.5	32794.1	27677.7	64920	94977.2	13656.2	17053.9	72738.1	94662	11338.9	16680.7	19592.1	15669	8135.91	10146.3	26230.8	21584.1	51488.7	51906.2	51992	46043.8	17920.2	18919.9	38870.3	45602.9	23332	26935.8	49584.7	58302.5	44013.9	42315.3	21194	25347.4	7898.38	11034.5	7439.89	17412.6	21696.2	22891.4	11052	24752.2	26950.3
SPV_0770	19.3051	34.8878	22.8669	24.7151	47.6056	18.9942	23.1447	25.8725	109.507	60.7383	14.9388	10.6082	13.6116	9.81355	13.3766	9.75489	17.6564	14.424	59.2444	64.8386	61.8672	87.6091	9.44971	21.6804	34.2137	66.8311	19.0968	18.0955	13.8064	8.30281	20.6997	33.218	22.3496	14.4666	0	0.187246	0.18302	0.200952	0.231624	0	0	0.239442	0
SPV_0771	35.6179	40.2928	44.8728	41.9723	75.2509	67.0271	140.479	128.868	50.7189	50.2801	66.1491	56.2714	26.3487	22.9204	47.6575	59.3718	70.5937	71.7733	63.8893	53.687	27.2532	48.4622	56.2987	54.2727	79.047	67.9664	39.5938	37.2237	65.3119	69.2685	49.0775	47.4623	43.4626	41.6622	70.9238	74.0049	101.938	93.514	102.547	115.319	72.8385	84.3121	83.314
SPV_0772	50.1618	48.1391	48.8048	41.0979	66.3685	47.5212	139.433	148.32	59.8764	73.6036	68.2638	67.5572	28.8947	28.4077	57.1145	52.7106	83.0546	90.7444	61.3147	69.5151	25.2668	50.2205	82.4686	70.6315	96.7137	100.875	44.9919	46.0835	105.466	95.1364	62.5596	56.3924	45.6647	49.7871	69.9019	73.9869	123.893	108.672	105.837	123.801	80.4766	59.2851	53.0982
SPV_0773	38.9887	40.5577	46.5869	52.3408	80.4766	55.4473	192.319	180.628	64.6386	62.4634	82.939	86.3572	57.5909	44.0714	59.8213	58.1297	70.74	68.1774	75.865	86.4294	31.345	43.8128	76.5719	74.1413	79.0086	90.1011	48.653	46.0681	49.8718	46.7021	46.7019	53.2288	55.9415	43.2936	75.2282	80.9287	167.527	145.155	144.209	149.84	116.415	53.384	58.8478
SPV_0774	219.73	235.59	236.19	250.91	268.352	189.866	144.668	138.404	211.288	195.619	172.805	169.092	117.598	76.9637	111.89	120.996	170.954	182.353	183.141	176.655	167.332	152.383	202.761	183.876	179.562	174.872	218.878	210.208	140.445	149.311	193.305	221.317	177.342	162.172	232.672	246.342	145.84	138.853	141.53	139.259	108.221	106.004	98.1378
SPV_0775	310.862	334.744	236.096	223.745	383.202	283.869	85.0444	101.773	815.778	764.771	36.3348	20.3096	13.9606	29.5245	633.844	543.272	57.3455	65.6845	617.435	662.795	157.306	338.14	269.223	262.623	850.796	663.687	278.78	301.195	545.649	555.792	501.343	455.683	53.4098	62.8122	58.2005	53.658	41.7474	62.4085	58.8682	180.657	165.182	195.238	260.509
SPV_0776	256.282	291.568	285.29	308.194	317.922	187.706	295.179	268.267	276.325	240.209	194.211	174.235	153.421	87.5178	124.485	122.982	196.203	182.012	254.253	260.691	218.663	224.273	290.368	276.03	202.409	215.982	238.612	241.966	198.242	211.854	288.228	327.915	226.66	200.946	203.329	215.168	232.357	208.554	213.29	190.95	144.886	171.941	151.545
SPV_0777	343.166	330.007	335.658	365.113	370.895	212.94	281.476	286.981	298.152	283.422	211.916	224.864	143.541	112.895	122.921	117.107	180.1	183.554	287.909	285.942	254.891	298.649	349.512	314.632	304.741	268.261	305.04	295.218	308.491	317.165	343.433	375.097	243.741	245.269	184.407	196.45	212.649	192.688	197.362	185.65	138.327	155.092	149.881
SPV_0778	29.785	28.515	30.4312	24.6931	49.8163	22.2865	90.8613	118.425	38.157	41.1591	9.56086	7.92076	3.62975	4.18712	10.1662	6.63332	12.2418	15.2317	15.4927	16.1376	31.6913	44.8804	21.8953	18.5006	21.2332	33.4934	48.2936	43.1536	25.8947	26.938	10.1724	16.4983	49.8247	47.579	27.0131	25.4056	24.6467	19.495	20.9635	21.5583	14.7265	10.7015	10.3815
SPV_2238	35.666	32.672	38.5236	39.2859	46.8514	20.6516	81.7924	93.6593	41.1291	36.6457	9.26324	4.62554	4.85602	4.86257	7.35712	10.1504	13.6479	12.35	19.6586	15.2069	29.1721	41.4679	28.3435	27.7497	23.2098	24.4732	64.4387	46.727	15.3239	20.6523	13.1871	13.9493	53.1558	49.6035	25.621	25.93	23.7343	20.3722	23.3853	22.4793	13.5915	13.9239	11.1048
SPV_0781	33.898	37.7189	43.0672	36.4041	49.5763	24.349	63.5127	72.4154	35.4387	32.5321	10.2189	10.3991	7.69805	7.27677	5.79996	7.99951	17.3084	12.7257	12.1774	13.1739	28.4253	35.3352	26.7216	20.952	22.2228	23.8378	52.4412	46.9789	21.4293	22.6436	14.3269	12.8375	56.5424	50.7261	30.5765	32.2282	23.1029	21.5933	21.7889	20.69	13.9201	15.6903	15.5312
SPV_2239	3.37073	4.41635	2.47163	4.60302	12.6114	11.3707	7.73087	27.1045	28.043	42.8321	3.47286	0	1.9013	0	2.33559	1.70323	0.678229	0	2.10889	3.34599	18.5898	33.814	3.84988	1.59388	7.96147	22.0413	7.78017	17.3775	2.00887	0.966465	4.13056	0	9.36554	3.36789	3.22963	4.15603	0.558589	0.607704	0.323538	0.617731	0.224962	0.948191	1.80775
SPV_0782	18.7218	25.7642	21.5506	17.6149	32.0535	14.6243	81.7668	86.3273	65.7382	61.9771	87.5532	37.9072	21.0059	33.2373	48.949	40.7955	71.8467	76.8892	97.5407	110.755	59.7889	82.566	74.462	81.6961	115.694	116.283	52.6333	52.2656	76.7824	73.6027	64.0983	64.813	45.4172	50.0618	31.2264	29.9774	197.285	189.929	165.43	193.453	140.202	142.56	138.934
SPV_0783	34.5996	34.0498	35.0726	25.232	33.8722	14.2412	110.62	117.953	59.1789	90.1617	119.832	46.7776	19.5722	47.2718	58.9051	45.9372	105.15	118.427	119.401	146.063	89.0627	156.141	100.852	98.0355	193.878	155.586	79.2891	94.1357	214.571	186.243	85.2535	78.5129	64.7554	79.2196	44.3591	41.6519	286.522	287.708	237.118	293.502	201.586	170.53	160.258
SPV_0784	71.0842	83.2352	87.9596	71.6971	85.4421	47.2438	158.001	155.79	109.374	102.551	275.287	201.505	125.465	134.697	168.527	158.314	302.545	297.346	212.041	232.799	135.831	144.368	208.783	222.165	289.065	284.902	190.36	199.009	153.85	154.444	157.991	167.979	162.694	155.064	168.267	158.468	471.278	437.239	440.109	469.025	346.698	272.803	283.095
SPV_0785	107.66	113.266	129.991	142.708	142.928	161.173	176.006	163.579	148.624	116.011	409.4	351.935	205	297.889	216.204	196.457	432.025	361.949	304.703	372.186	237.211	234.846	272.903	301.329	387.871	366.198	268.012	327.604	225.746	211.845	212.213	237.082	235.425	253.166	222.793	215.867	488.664	470.949	512.897	546.514	383.902	294.765	314.647
SPV_0786	4.12217	3.0962	4.47583	3.84807	16.4088	5.83018	15.699	22.4636	29.3258	23.5307	23.9239	19.1592	9.4096	18.6409	16.245	10.7076	21.7175	23.9848	10.3549	22.5459	14.6504	24.8759	15.9881	17.2688	37.6278	34.6847	13.9746	18.2328	19.7765	19.7787	12.293	11.6369	15.0326	9.91059	2.77975	4.33807	18.8243	20.9127	21.0321	24.6368	17.7223	7.26969	9.43612
SPV_0787	2.45468	2.59894	3.45537	2.77365	15.8498	6.66789	13.4544	20.7901	26.627	21.2579	16.6	15.8734	7.0057	8.92455	13.5884	10.9002	21.2384	21.4901	11.8331	13.7306	12.277	18.6691	16.2325	13.7772	27.8945	27.6688	13.2407	10.6291	11.3981	11.6473	9.01175	7.07015	10.0327	7.83767	3.25846	3.65929	18.4253	19.2313	21.0552	22.4881	19.4883	12.9585	11.5638
SPV_0788	128.349	141.259	135.611	134.665	139.289	101.148	101.543	107.074	117.221	118.943	114.607	70.9217	39.85	43.059	77.1288	71.1899	112.617	112.364	144.865	155.94	105.673	141.764	132.162	120.549	149.649	143.969	137.379	134.754	151.642	145.015	157.251	173.158	106.39	98.838	146.21	137.447	123.862	116.387	133.974	141.668	105.418	104.675	111.561
SPV_0789	625.151	626.78	644.431	696.854	466.337	408.989	787.318	780.584	677.971	624.141	2134.3	2068.46	1478.5	1404.48	1282.39	1418.16	2287.61	2254.28	1115.76	1152.23	700.761	829.299	1023.98	1082	766.957	728.289	782.949	831.58	1082.98	1069.7	1181.15	1190.81	833.338	868.809	1296.82	1312.71	1289.52	1088.85	1591.64	1368.7	1276.25	1395.61	1348.74
SPV_0790	874	900.983	960.588	1033.11	757.591	598.149	1089.75	1069.2	923.453	752.517	3028.1	3026.7	2488.69	2196.64	1589.94	1708.59	3070.64	3145.96	1700.15	1662.61	1078.72	978.889	1450.26	1535.92	1116.47	1076.76	1199.62	1289.36	914.047	928.147	1484.76	1565.8	1260.05	1325.96	2471.85	2434.22	2379.1	2167.51	2874.96	2684.32	2346.73	2215.4	2171.76
SPV_2240	1.85829	1.76309	2.34789	1.33227	15.2644	3.29105	5.56002	12.1007	21.1523	16.852	2.5884	1.90611	0.733732	0	2.25333	0	0.39657	1.16629	3.09055	1.4563	7.17403	17.3989	4.24489	2.46039	9.64061	14.2958	6.00491	3.65791	3.72118	2.4243	2.78955	2.79784	5.87319	2.92434	1.25719	1.38786	1.47986	1.11031	1.24857	2.32575	1.91593	1.51659	1.20525
SPV_0792	15.6374	18.1552	19.1537	14.948	34.0048	14.3599	41.9945	51.1628	41.3943	45.6489	69.4848	31.0103	23.188	41.3825	36.912	35.2763	74.3064	75.7514	47.7755	53.3761	41.7689	69.4291	44.3464	42.5583	77.3629	75.3869	40.4248	36.0253	74.6886	65.63	41.2098	33.7983	28.7242	24.6689	65.7206	60.9938	97.4187	97.5342	115.235	120.702	135.753	73.4586	80.766
SPV_0793	12.1346	12.0572	16.65	12.1532	21.161	9.88421	35.5127	43.9691	31.8007	34.1373	39.4613	22.6307	16.9437	31.1068	18.424	26.6634	55.9825	62.5731	39.272	43.8597	34.5305	48.2618	33.879	42.2959	65.2507	67.7053	28.7131	38.2592	19.2308	19.4323	26.4168	21.4035	24.0362	14.7881	53.9601	50.6314	113.277	105.079	119.302	121.694	139.529	60.5885	63.8323
SPV_0794	4.16907	3.79951	3.66202	4.92644	21.5209	6.47929	10.2225	22.3331	31.9811	27.0282	5.18928	2.95705	1.59709	2.90389	4.58637	5.02006	4.60374	4.23103	2.70461	10.7702	13.3831	24.3461	5.10616	3.91382	10.9844	17.9415	10.4909	7.87224	2.63479	2.6705	5.01047	4.8239	7.59677	4.51651	3.65319	3.44489	3.7194	5.05332	5.51114	6.6749	4.52244	2.3597	4.13956
SPV_0795	20.4189	19.0653	21.4988	13.4771	20.1408	6.888	36.8973	37.9893	46.3297	35.0184	55.6787	27.4271	40.3112	34.5991	24.5237	23.0428	70.135	78.925	33.4199	35.5596	33.682	69.2537	50.9369	43.6096	80.4899	70.7616	34.3375	42.2892	45.4314	45.6655	40.2431	35.4272	27.5788	29.2423	82.5208	74.5984	133.828	131.693	126.413	161.698	173.493	82.7641	92.3693
SPV_0796	12.6085	14.505	17.6411	11.1224	25.0838	11.3231	29.3943	41.7475	35.3924	40.2331	40.206	22.7846	19.2119	30.7136	29.9621	18.4078	51.1058	51.6929	31.8998	32.2736	32.6683	49.8014	34.7939	32.4212	56.4025	67.7677	29.3954	32.9967	30.2188	33.4583	28.3997	33.7624	25.4418	26.929	77.6606	70.2656	115.896	120.864	120.279	144.829	147.799	59.2307	71.0582
SPV_0797	705.772	702.395	704.642	729.596	729.462	474.349	435.334	438.796	466.575	448.4	207.02	198.868	117.286	113.241	118.471	119.27	174.068	199.574	370.98	397.596	310.478	339.508	347.565	309.981	233.961	210.613	465.609	388.623	261.307	290.334	373.834	432.343	338.098	348.298	359.336	377.108	251.811	254.096	184.083	199.043	117.926	126.116	123.966
SPV_0798	486.792	526.429	511.058	415.301	588.118	375.307	362.034	363.425	405.69	353.451	164.379	160.566	86.2005	79.9093	91.5986	104.935	146.916	164.198	338.026	340.256	259.303	238.881	263.118	244.054	172.05	159.656	305.513	279.274	219.257	217.003	292.538	322.244	275.857	270.139	352.059	347.113	335.528	379.879	252.84	236.081	177.349	228.071	218.449
SPV_0799	392.078	422.433	397.449	360.291	572.362	654.847	323.019	276.988	413.692	348.352	164.327	134.37	69.8727	70.8757	103.669	91.8585	124.576	137.508	318.518	261.756	218.214	199.426	223.643	198.547	160.701	243.633	178.767	187.418	139.598	131.922	206.504	191.004	193.696	168.777	240.085	210.402	367.199	587.249	357.473	552.979	248.354	564.525	569.23
SPV_2242	38.7354	47.4918	44.7224	21.7164	45.2389	21.6748	55.2622	64.938	55.3994	56.2466	43.6123	28.0102	11.4164	17.2022	36.0621	26.136	44.4659	45.5108	51.3947	64.0212	49.1315	63.2286	48.1556	47.9286	58.0753	62.8463	51.5892	45.2565	47.1772	47.9913	38.2858	35.9318	44.9291	44.1366	57.6875	50.3678	116.407	119.372	118.397	139.346	105.742	113.738	117.666
SPV_0802	133.025	157.957	159.683	167.017	172.57	122.643	125.846	117.769	153.673	125.063	146.407	121.912	89.8644	65.952	93.4665	92.9966	139.024	141.054	170.349	173.897	127.266	128.827	159.548	161.488	166.828	173.489	168.446	181.963	97.8246	105.595	128.219	147.703	147.946	136.57	149.855	158.379	160.997	142.338	144.106	147.705	110.453	106.655	100.351
SPV_2244	193.076	195.465	186.643	177.055	210.107	123.902	142.768	154.762	176.492	182.358	159.215	169.762	111.53	96.2746	88.6124	91.8043	173.503	190.114	175.465	149.337	176.131	199.39	179.045	179.073	231.589	210.559	220.646	209.414	160.87	191.457	165.532	154.279	179.85	171.863	169.677	178.435	150.625	131.371	129.635	128.273	95.0055	77.0727	74.0221
SPV_0803	628.957	549.783	444.368	534.305	483.645	562.848	204.192	268.838	472.122	500.695	288.239	343.088	199.636	190.328	743.797	858.823	313.029	320.349	503.917	535.862	355.719	481.385	500.908	464.188	609.079	566.435	456.551	510.804	855.593	880.301	553.574	556.798	236.12	252.98	800.49	902.65	221.971	258.034	213.834	256.205	205.653	212.291	198.157
SPV_2245	2.52805	1.99878	2.99448	1.51037	34.6098	13.6803	11.0692	27.2042	31.7873	33.5698	3.91256	3.24138	1.24773	4.49788	7.66367	4.47099	10.79	9.25538	7.88332	6.60393	16.4859	29.5873	7.21853	7.3219	19.2452	25.7689	8.75269	3.55448	7.3826	7.61091	15.5864	10.4671	5.12178	3.31526	1.69556	2.05971	11.0727	12.7102	10.1915	12.8537	8.55245	14.4863	14.7086
SPV_2246	10.3855	8.29764	2.15818	8.49071	14.9664	5.37802	10.77	21.1148	28.2152	21.2439	10.9975	16.8201	1.07911	10.3735	25.1865	6.7669	3.49946	3.43056	18.9389	15.7067	8.55485	18.7348	15.3995	11.308	13.5622	31.9582	13.8781	11.7842	13.682	12.0678	9.37748	15.6364	10.1882	9.55751	7.71468	7.86771	22.6351	29.5526	19.373	29.8227	27.6496	23.8234	29.1956
SPV_0804	7.67408	6.62363	8.20622	7.83241	27.2168	13.3706	20.1841	26.5563	35.7616	23.4047	8.78392	11.0694	4.89227	6.63719	10.6625	12.441	10.2356	10.2013	20.7175	17.3321	17.5155	20.3151	13.5126	11.973	21.547	25.89	11.3474	11.0147	8.6707	8.98469	12.857	11.5541	9.97634	9.6444	9.48276	9.42201	34.2593	34.9948	26.3582	25.1524	26.1548	14.3527	12.4737
SPV_0805	7.6566	9.93662	8.88859	8.93007	31.9203	13.3258	27.3586	28.4825	37.5887	35.6458	13.691	13.4544	9.51509	7.74296	11.8365	12.3542	11.3922	11.487	19.3628	25.0212	18.6194	29.3004	16.2357	13.8329	23.8412	27.6206	15.4547	11.3229	8.24637	9.97952	10.5974	13.6404	13.7693	13.8144	12.6811	12.468	49.5117	50.0507	37.7837	41.5065	33.7553	16.4891	17.9807
SPV_0806	15.194	17.013	15.0788	14.9657	33.2425	14.9493	22.1758	30.3661	38.5898	25.5358	2.54217	3.68563	3.64817	1.94832	3.98355	2.54188	1.75269	2.14773	13.09	15.0181	20.1379	33.1274	11.2565	9.68466	14.1255	17.691	14.9284	15.0118	7.19522	10.5085	12.3288	13.602	15.1418	8.61632	6.41849	7.08177	5.61386	5.86467	4.20764	5.25993	3.27462	1.92526	4.46509
SPV_0807	35.5312	35.4265	39.1968	32.1936	38.8356	16.3551	35.4821	44.1841	44.2777	42.1726	6.3244	4.97308	6.42664	6.90086	6.55086	7.34957	7.53822	9.99798	18.4304	20.9878	32.6401	44.931	21.0953	17.9967	19.3456	22.805	24.6194	21.8138	23.3469	21.4079	16.7839	16.1635	22.1149	22.0412	25.1468	21.9858	12.7412	13.8281	11.9366	12.5015	8.54687	6.91131	6.34191
SPV_0808	1.06444	0	0.840556	0	12.6718	2.0946	8.54464	14.0977	28.1771	37.2328	4.94218	0	0	0	5.16289	3.76504	0	0	1.47524	0	7.77441	32.9242	7.29452	0	14.8019	18.0152	14.7414	3.991	0	1.0682	2.28268	0	6.90093	0	0.869118	0.578164	0.141279	0	1.43038	0.416314	0	0	1.21831
SPV_2247	347.206	359.664	322.674	274.96	152.826	199.472	589.097	615.539	291.84	350.835	361.291	326.352	225.686	218.092	294.285	324.201	348.175	409.429	270.725	271.083	309.388	271.079	417.759	388.8	341.094	344.233	365.478	427.231	371.033	372.749	270.539	237.843	395.302	370.986	433.818	520.704	123.838	176.838	264.729	325.454	182.969	244.403	302.759
SPV_0809	65.8115	81.7453	80.4371	78.8338	52.2634	27.0169	327.486	284.779	53.0469	53.5732	150.14	143.78	103.064	77.2319	88.8238	79.9689	108.163	125.297	86.5955	86.3344	67.5092	72.1641	126.472	126.811	139.219	141.851	117.224	112.51	56.317	58.4947	40.2705	38.8669	127.12	111.407	140.559	138.894	65.6853	59.1136	84.0013	77.508	86.3655	61.6638	64.718
SPV_0810	3.90699	3.70683	2.90374	3.56996	21.2036	4.74855	9.05661	20.7995	37.1106	27.2429	2.84549	2.94671	0.226859	0.817796	2.22943	1.21936	2.94273	1.4424	1.59259	3.90232	13.3086	24.6881	6.21231	0.665627	12.8301	20.5974	7.29391	4.84702	2.49283	1.3838	2.58747	1.38408	6.61175	5.22405	2.46626	3.12077	1.3574	1.32293	3.66738	1.4157	1.14773	1.25707	0.657613
SPV_0811	98.1624	97.0335	105.895	107.862	71.2225	43.68	349.432	296.633	66.1279	68.3778	160.21	126.131	101.696	93.9487	96.386	71.9097	112.637	134.744	106.063	114.867	91.9076	117.23	161.4	135.052	184.46	151.411	156.878	132.899	120.532	114.632	43.8242	51.0327	149.906	140.465	113.077	118.463	57.6142	49.837	53.4075	54.1433	51.9249	26.5773	27.0732
SPV_0812	107.526	111.597	120.274	121.347	89.4266	48.7991	345.429	315.582	69.4701	73.1752	195.777	165.588	134.327	134.908	107.788	102.109	132.871	149.496	127.601	126.292	105.61	124.106	192.678	175.965	223.91	187.036	167.274	155.133	96.6668	102.929	59.1702	55.3898	175.331	166.121	147.956	147.142	79.0525	67.5422	70.3696	75.5025	80.0634	38.7053	42.787
SPV_0813	109.459	122.478	119.015	128.413	110.265	61.2837	334.038	281.986	73.9688	74.9093	211.611	199.862	181.584	146.101	121.445	116.912	149.683	147.636	138.582	163.272	121.449	116.461	197.655	181.022	226.878	206.937	185.483	179.539	86.5268	85.9871	59.0582	59.1181	207.138	173.334	178.615	183.431	78.3515	68.4776	77.7731	80.7301	82.7777	39.1064	40.4064
SPV_0814	135.761	137.11	151.456	175.97	114.13	72.1189	334.522	305.717	75.4245	80.8462	249.625	255.872	214.526	195.886	139.419	128.745	182.774	179.877	160.822	163.456	129.526	154.031	224.655	211	263.88	216.66	222.186	203.921	124.088	133.773	81.4102	78.9846	221.85	212.177	229.054	235.626	73.6847	59.8578	71.5373	75.4397	80.5249	40.0173	39.1128
SPV_0815	122.385	119.204	141.547	139.533	97.0477	59.8323	285.676	252.874	72.7877	60.8362	219.639	226.985	199.499	194.538	124.13	116.368	142.044	145.333	155.891	148.362	129.647	143.188	192.178	178.878	222.467	201.516	195.916	200.479	104.368	113.851	67.8041	69.4507	211.607	188.682	235.766	245.905	69.8928	61.0857	71.7009	71.745	79.7894	42.1779	38.6328
SPV_0816	36.7035	42.5459	37.3829	40.2764	63.8471	48.0516	79.9169	77.5461	79.9083	73.5564	61.2098	56.8562	30.7588	23.4556	45.7776	55.374	68.7363	67.0696	58.7583	63.7891	45.1739	46.463	54.868	49.3395	61.8381	55.2041	53.2509	53.0803	31.9991	34.2773	46.1016	40.1487	42.0062	43.4831	39.1075	43.4929	72.2573	67.2202	64.3949	64.6274	48.9436	48.9053	54.0691
SPV_2249	38.809	38.8952	31.9411	25.7987	42.6217	15.5963	78.5813	86.2691	49.9192	67.9805	49.4885	49.7596	64.2073	71.9661	57.6639	33.8345	78.1546	106.347	33.3325	52.8315	41.6336	61.6877	43.2852	37.7686	67.5027	57.1883	35.3262	38.9392	94.8621	82.8287	51.8692	53.9045	24.3631	29.1504	93.405	83.7243	106.755	111.161	129.918	112.984	193.459	398.022	340.025
SPV_0817	32.6841	36.0352	39.356	24.2737	58.1488	27.8937	80.9105	85.4989	54.4926	59.8876	41.7805	47.4631	65.773	61.471	44.8872	31.6163	58.189	67.9987	49.0518	52.8315	35.9864	56.9102	40.8363	35.6382	48.5712	54.7328	38.9703	29.2822	24.4078	23.5576	36.1101	40.3733	32.0477	29.8374	99.6481	98.0323	130.224	121.747	147.018	140.119	192.634	353.706	308.743
SPV_2250	0.612861	0.775285	0.967913	2.1969	18.9693	9.64784	9.39204	16.2337	25.146	25.4069	1.897	1.57158	2.41983	0	0	1.08388	1.30788	1.28213	5.09629	6.40382	18.5442	38.9374	1.86661	2.53572	10.3678	18.3874	8.48746	6.31908	1.0227	1.84507	4.59994	3.69089	7.44986	3.2148	2.57349	2.33017	4.7992	3.21523	2.77949	4.43438	3.85045	1.27703	7.48217
SPV_0818	122.681	146.118	121.229	114.449	127.136	106.652	157.282	174.519	155.221	162.393	178.196	151.992	95.5355	77.1122	110.559	119.108	232.466	240.038	148.936	154.31	120.901	132.076	165.736	158.686	145.06	169.45	145.435	142.211	137.335	129.478	144.212	163.706	138.041	147.987	175.293	181.109	342.438	313.639	305.475	307.197	276.84	248.25	246.428
SPV_0819	127.256	139.136	119.053	122.242	128.668	90.1901	144.235	163.207	129.322	140.872	150.405	131.676	80.8915	79.1315	93.9546	88.0262	168.997	164.021	104.292	122.816	105.099	130.755	133.796	124.432	128.412	130.126	152.623	152.889	119.875	120.325	121.241	141.968	138.035	125.836	151.622	153.56	201.113	170.771	185.035	177.512	162.015	136.573	147.255
SPV_0820	126.608	143.999	150.641	174.06	140.798	92.7708	163.794	158.135	144.332	118.435	163.058	118.792	103.73	89.4713	100.58	108.15	172.64	171.814	124.429	126.189	109.431	119.206	137.815	142.424	117.821	128.306	176.158	175.354	81.7502	87.6969	117.585	131.161	148.338	158.416	160.956	167.189	162.454	141.241	159.517	156.182	128.54	111.061	102.393
SPV_0821	172.101	178.602	183.712	157.617	169.762	106.781	179.481	193.855	150.593	171.724	200.712	219.753	157.802	160.205	124.259	119.777	217.793	227.182	109.574	112.898	152.284	201.834	169.591	172.874	149.603	151.102	213.372	195.7	159.341	149.471	118.199	123.933	176.529	188.752	255.613	247.904	178.138	164.898	206.994	197.989	149.664	127.091	132.056
SPV_0822	126.047	118.138	122.671	135.917	134.633	102.075	171.164	173.926	149.758	141.555	155.741	133.44	86.0054	63.9266	99.8182	92.3199	166.108	171.071	155.223	168.775	125.699	144.304	171.434	156.231	161.39	160.842	145.657	137.004	161.083	173.995	147.168	164.923	130.675	119.278	94.8778	106.919	191.238	167.128	169.848	166.067	140.185	101.226	101.935
SPV_0823	177.744	164.962	174.386	203.659	219.09	159.851	237.195	231.697	179.43	167.847	195.237	194.76	132.206	98.12	114.638	117.074	198.167	198.989	207.126	228.016	151.774	156.42	216.398	197.053	197.968	204.553	199.974	196.957	136.038	149.736	179.355	198.539	183.79	168.666	142.371	156.192	264.853	230.974	228.957	205.932	167.392	106.047	95.1395
SPV_0824	223.837	220.16	222.447	241.568	257.961	191.805	257.393	249.311	215.555	179.466	202.276	222.461	160.159	142.85	119.3	120.616	215.638	228.73	222.762	240.125	201.024	177.015	246.335	228.072	229.463	230.454	245.514	247.157	169.126	171.522	191.989	217.842	219.659	208.986	197.902	212.093	330.966	291.716	296.229	277.042	211.481	116.735	120.932
SPV_0825	74.8208	84.981	94.0239	94.6213	110.322	92.1131	122.852	127.221	138.743	151.916	181.484	127.099	70.8568	56.0862	146.682	122.921	179.529	171.426	141.727	139.396	119.776	115.412	116.039	105.915	142.102	150.765	99.8273	98.8802	82.7089	78.9915	127.466	139.24	98.0304	80.1889	95.8565	94.0954	113.862	102.187	125.057	115.79	98.5989	91.8844	96.3231
SPV_0826	95.2658	106.042	103.459	97.3958	81.1464	49.3112	109.425	101.461	102.477	103.833	175.261	103.724	53.3708	60.2544	99.9115	97.7897	171.768	166.962	131.465	126.653	100.963	132.125	106.241	109.318	133.092	124.259	118.196	111.254	120.565	114.599	131.719	134.41	107.168	102.635	145.656	144.961	137.053	126.009	147.439	148.771	124.63	129.973	122.65
SPV_0827	109.899	104.993	112.095	121.741	88.583	63.075	108.882	110.343	104.295	119.387	176.286	110.085	59.1375	62.4611	106.424	99.8802	154.725	175.228	119.522	148.028	106.704	178.162	113.753	101.046	122.868	149.421	130.134	139.139	141.364	136.326	129.294	133.29	107.615	107.423	146.705	149.517	132.569	124.954	142.584	146.334	103.459	114.664	123.31
SPV_0828	79.4331	89.7659	94.9422	102.247	67.663	55.3046	104.585	104.064	103.566	99.6535	137.398	88.5232	51.4924	67.4992	78.8142	79.6761	122.634	117.593	105.933	105.116	106.238	107.505	92.8751	98.1062	104.529	113.524	110.103	115.182	67.1489	71.3851	87.3399	106.785	102.294	97.1867	133.432	139.17	117.683	103.979	129.724	125.932	95.237	94.3347	94.0819
SPV_0829	22.2118	32.2393	35.4491	22.3499	35.3492	18.4034	34.4659	43.3525	48.8947	53.6132	56.0875	20.9847	16.6171	32.7245	41.9597	31.0126	68.3575	58.2072	49.5784	59.8553	52.206	78.7691	44.8634	54.1736	89.3907	93.7112	59.9028	67.2818	78.8128	59.3622	53.6495	60.5477	44.148	42.5171	101.125	93.8179	70.102	79.8325	116.21	139.59	85.6893	84.8927	95.8032
SPV_0831	0.749052	0.355339	0.591502	0.671274	17.3149	10.7784	12.2882	17.9129	22.8844	26.9165	2.12437	1.44061	0	1.3327	2.27072	0.993553	1.59852	0.783524	2.3358	1.13979	12.8957	21.9478	5.46541	1.08473	8.87022	24.3218	7.85149	5.91009	1.24996	1.18956	0.803164	0.281943	8.24493	5.23893	3.18186	2.65295	0.553015	0.45492	0.606769	1.68966	0.446779	1.24637	1.71466
SPV_2251	10.368	11.2765	10.5525	7.78111	23.8276	10.3671	19.1573	27.1517	35.0847	29.0741	14.9776	9.40476	4.62164	6.47963	11.1207	9.24279	12.2339	12.8602	15.0065	17.0032	17.4221	34.8343	15.2346	14.3387	22.2623	32.0271	14.561	15.7051	11.0755	10.6451	12.6347	12.4894	14.2865	11.4312	11.7767	10.9092	21.4297	19.7006	18.5852	19.8883	17.6728	14.7379	13.1411
SPV_0833	164.34	179.838	176.358	197.02	169.887	120.734	325.89	305.678	250.96	183.347	178.659	163.162	107.131	79.9982	90.8205	86.0038	129.189	140.147	285.335	296.806	180.481	173.173	235.526	243.252	217.635	209.569	186.409	206.953	150.316	155.616	225.431	260.295	173.915	184.999	94.6052	101.544	307.198	259.071	211.692	199.864	182.262	221.726	211.331
SPV_0834	897.848	905.282	895.52	1186.39	730.905	605.373	1006.37	988.946	828.62	723.292	897.534	871.325	482.698	383.039	563.647	555.275	822.146	839.154	921.9	889.33	672.604	796.966	821.809	864.341	784.782	689.574	848.323	880.895	820.678	822.144	1067.35	1086.42	736.937	800.838	563.243	622.936	821.733	716.54	685.88	665.788	598.4	674.469	625.278
SPV_0835	902.596	865.193	885.422	1094.87	743.262	565.507	940.128	932.458	817.152	708.549	877.927	862.974	509.824	446.499	530.029	532.48	755.068	773.869	928.744	1009.48	746.284	872.438	877.773	915.878	848.475	739.367	904.257	948.881	838.464	852.313	1018.4	1121.08	797.103	786.157	711.946	758.002	1078.81	1079.99	943.623	1080.94	806.514	897.119	898.955
SPV_0836	408.492	390.591	389.778	467.017	296.027	176.684	272.198	282.088	208.397	205.65	228.451	180.125	118.71	121.07	124.429	138.031	210.152	210.7	215.866	223.027	205.213	277.547	242.62	222.114	179.105	166.55	334.991	323.927	261.838	247.636	239.777	246.256	273.895	287.886	360.497	374.305	226.985	192.197	228.27	227.823	252.588	249.598	247.404
SPV_0837	343.534	431.737	424.773	313.149	296.942	156.978	267.301	240.885	219.723	185.589	226.928	163.51	159.154	112.614	157.361	129.162	221.195	208.613	198.932	194.449	242.38	155.92	223.507	224.771	168.217	157.747	328.712	269.877	115.778	126.849	207.216	244.868	283.861	240.663	537.205	522.861	288.599	258.912	284.7	301.568	322.912	311.333	324.286
SPV_0838	388.459	439.45	453.109	507.708	365.544	229.913	410.234	378.012	269.506	236.537	385.877	343.928	249.453	196.069	279.404	294.338	400.6	413.41	314.313	325.167	258.189	232.406	312.186	312.643	250.406	250.864	366.222	344.4	205.211	218.415	270.161	286.021	324.039	298.887	519.703	543.95	459.305	397.438	471.836	446.019	457.402	399.739	413.654
SPV_0839	430.162	515.824	473.762	423.264	409.01	211.617	453.108	425.176	247.647	243.181	409.155	372.041	287.141	258.561	266.971	290.213	462.097	458.066	273.75	330.276	284.308	251.277	366.73	357.464	299.114	306.513	370.234	378.577	225.532	212.68	279.443	284.077	347.226	325.888	761.431	739.521	536.457	507.658	619.299	649.944	576.348	560.062	603.141
SPV_2252	579.271	582.104	574.94	538.522	506.046	374.606	458.61	526.088	301.327	366.812	427.581	488.17	330.041	295.787	314.534	336.35	506.041	569.054	403.472	389.693	386.418	513.104	446.304	403.04	380.431	342.86	463.17	420.712	403.131	438.314	382.38	408.978	371.099	380.556	828.064	818.088	522.65	511.775	615.415	642.739	531.455	553.675	587.831
SPV_0841	4.4741	7.73054	6.37674	7.69309	30.0089	14.3872	19.6697	30.2302	34.664	28.557	8.10659	7.55545	7.75565	5.69516	11.6444	7.91269	8.3836	6.3922	12.2503	12.5427	17.1928	28.0973	12.5467	5.95986	16.9838	25.5205	13.6013	9.92186	4.55248	5.25646	7.83952	9.20068	11.3195	9.73113	2.99122	3.58597	6.45969	5.40691	3.26273	3.20098	2.70725	4.73717	5.0376
SPV_0842	59.183	67.5967	74.9776	69.9538	71.0887	56.973	47.617	55.5685	58.1858	76.6719	29.6531	38.2142	32.3621	34.3417	50.5963	61.7467	72.6906	76.8266	55.6166	60.6172	42.9814	53.4795	83.5627	77.7773	80.5522	89.0114	80.5862	72.4366	78.1556	87.165	46.6807	51.284	49.0828	47.6467	202.318	191.82	183.987	173.565	144.987	137.134	187.374	80.9567	67.5352
SPV_0843	6.1512	4.53917	5.88777	6.68181	26.5173	11.1873	14.0108	27.3617	26.3982	37.6712	4.90422	4.06293	2020.47	2575.08	2089.15	1862.4	60.8616	61.0282	4.1334	14.6078	12.6417	37.3201	11.2126	6.16987	38.5758	48.6833	170.267	100.552	16.1746	8.60466	9.59355	7.15642	12.9154	8.47403	8.92519	8.51725	4.06974	3.81654	52.3976	10.2793	859.757	201.905	132.025
SPV_0844	4.16942	4.16132	4.53248	4.98199	28.5565	12.2003	15.7073	27.5805	31.4268	40.1255	3.01691	3.12422	1083.49	1484.47	2284.88	1870.9	110.818	102.972	6.04118	14.7108	16.2432	31.6412	9.17375	6.47475	41.6488	55.0694	154.072	101.283	8.40337	7.1728	8.27356	5.58451	15.3146	9.56263	8.40031	7.9631	3.01849	2.85655	37.9917	8.92651	1068.19	250.971	186.589
SPV_2256	213.388	219.556	184.802	158.804	193.103	201.423	168.975	225.036	131.11	149.719	166.084	145.002	960.698	1911.26	3537.42	3013.26	424.554	474.048	128.707	141.243	114.984	111.103	168.138	141.742	232.281	224.17	342.486	272.365	254.151	278.342	213.756	193.885	157.542	175.371	341.386	322.211	344.247	298.098	412.65	364.989	1567.6	523.476	476.817
SPV_2257	105.765	125.442	128.253	120.706	138.562	111.879	107.605	110.468	93.9622	91.7029	102.844	79.3808	599.52	831.771	2365.29	2021.43	252.794	224.935	108.543	106.202	65.9975	59.8646	106.068	104.001	127.545	162.254	220.068	177.579	84.3726	88.328	128.785	137.801	112.387	100.495	210.038	207.694	254.049	225.979	256.242	246.904	1019.5	328.606	284.547
SPV_0846	95.9889	119.318	112.564	89.978	139.142	90.8066	91.85	96.9904	80.4407	87.9124	74.6762	62.2608	461.291	733.542	2315.69	2068.09	212.952	204.357	83.2351	96.4107	61.8063	70.8893	99.9406	80.5781	145.481	158.666	214.034	160.607	82.3168	88.6523	116.188	129.914	104.453	97.2926	220.54	218.406	269.588	249.996	254.476	295.038	1163.19	355.799	313.614
SPV_0847	1956.55	1795.72	1783.81	1659.13	929.919	730.688	1390.91	1416.09	1153.05	1303.84	2832.02	3520.21	2663.53	2468.26	2389.09	2600.87	2701.91	2764.5	612.733	688.229	2010.7	2239.45	1711.91	1864.78	1035.61	830.878	2228.52	2116.69	2247.58	2226.31	2099.52	1900.99	2476.52	2476.16	4197.95	4380.21	654.304	628.344	1895.7	1713.27	1722.49	2397.44	2379.22
SPV_0848	2365.95	2350.33	2370.08	2365.73	1672.05	987.212	2482.58	2659.24	1580.13	1489.93	3692.52	4464.01	3530.28	2996.08	2732.02	2595.04	3069.51	3378.51	1058.43	1103.15	2087.21	2434.86	2566.44	2895.54	1582	1357.78	2898.75	2929.03	2274.79	2373.09	2668.93	2555.06	3417.13	3411.72	5784.25	5918.88	1128.89	1124.42	2505.27	2610.47	2327.05	3217.61	3120.6
SPV_0849	2041.99	2229.15	2362.05	2372.89	1775.84	1498.37	2591.42	2272.32	1505.27	1218.99	3294.11	3597.93	3437.4	3085.75	2608.51	2864.12	3075.51	2812.58	1111.61	1107.7	2415.3	1438.79	2286.45	2811.05	1387.94	1385.36	2649.15	2752.43	1190.5	1297.07	2224.2	2537.49	3338.86	3168.21	5520.12	5649.8	1091.59	985.575	2152.75	1921.66	2015.96	2389.35	2262.92
SPV_0850	717.568	915.901	961	866.927	589.587	467.854	755.727	594.065	475.295	425.196	613.193	626.02	696.998	616.906	512.874	552.854	708.912	645.648	273.895	254.589	489.666	367.96	571.359	668.508	326.512	313.744	881.426	843.224	423.059	428.608	470.249	491.034	1016.42	871.818	2006.83	2101.51	315.606	307.006	695.106	680.724	792.918	993.817	1009.69
SPV_0851	97.3347	109.86	101.147	113.86	57.3505	40.2445	103.147	84.0187	76.0941	81.252	25.6734	15.7334	9.42103	7.18762	13.5937	16.6113	26.3486	23.9283	50.0753	53.8208	120.368	105.621	45.2758	34.5371	38.2715	46.8505	64.0771	50.6946	43.3555	49.8653	52.0613	54.3992	61.446	51.1237	79.8007	84.5072	2152.07	1741.03	820.279	822.148	1673.6	1801.62	1939.63
SPV_0852	107.067	106.547	109.141	126.157	59.2295	31.787	90.3454	73.5251	64.5689	59.4332	17.1002	13.4212	9.82236	5.82473	12.5361	10.0562	21.9247	20.682	36.2683	36.7964	104.566	116.567	38.5234	31.3862	37.0193	41.2576	59.2834	40.8217	28.5735	32.0323	44.133	39.9837	51.2636	36.1537	79.3028	80.5458	2276.75	1875.54	773.77	852.394	1475.88	1157.34	1147.34
SPV_0853	357.365	335.836	375.433	336.053	388.784	299.697	186.596	182.572	561.639	547.72	115.139	101.068	54.978	52.4134	83.8621	89.0382	129.05	132.889	294.57	316.989	661.035	840.589	466.718	398.468	530.742	495.307	566.082	575.081	594.232	603.214	256.338	287.26	424.547	431.195	131.186	130.587	2863.02	2525.97	1102.49	1268.5	1846.82	1007.19	1193.03
SPV_0854	87.5658	82.8248	87.1437	80.6404	77.7249	41.816	119.087	116.298	111.05	101.86	141.419	117.629	64.6648	58.2334	97.2064	92.0117	166.229	161.883	152.436	172.851	95.2647	124.046	126.098	125.882	126.69	102.484	100.719	91.9701	158.596	161.042	162.876	164.054	87.768	80.7194	54.8305	55.3832	67.4478	71.0127	79.3162	88.3566	78.607	97.4021	91.1382
SPV_0855	327.976	330.516	302.575	298.288	328.077	277.622	335.454	345.444	339.925	371.862	276.424	253.062	116.414	72.2551	215.1	206.851	257.92	277.056	322.509	335.766	222.206	282.53	302.61	282.391	295.557	285.022	255.199	227.258	271.415	271.059	271.721	298.996	252.263	246.261	267.736	285.232	403.453	371.111	379.438	398.977	292.383	288.308	307.524
SPV_0856	181.254	219.115	215.845	164.95	210.669	155.571	205.283	179.755	209.482	211.79	173.101	146.157	84.6941	46.5235	118.903	136.026	161.196	171.485	180.918	180.508	156.666	163.947	169.745	170.781	181.955	177.627	180.182	174.493	130.138	125.311	144.57	175.087	193.945	188.602	231.525	234.162	260.6	231.876	269.121	253.958	197.114	175.378	181.326
SPV_0857	318.062	341.125	322.499	346.538	320.537	268.499	341.03	328.199	287.313	311.79	278.678	292.156	154.918	119.624	185.236	183.013	284.712	300.121	289.079	330.021	266.237	257.663	291.462	260.52	258.732	237.839	304.282	290.867	230.393	226.568	252.129	255.779	285.618	267.579	289.391	307.226	253.827	226.745	269.224	244.695	176.914	191.324	204.577
SPV_0858	293.438	292.546	296.007	326.722	297.847	174.674	242.261	252.678	222.225	216.848	198.388	152.757	92.486	79.0318	113.79	105.743	166.519	179.549	193.149	199.031	158.994	197.966	216.433	186.832	116.451	114.341	258.783	243.411	194.026	198.751	171.906	197.204	216.225	201.246	303.526	318.388	122.228	119.242	164.533	149.383	94.9463	89.4045	94.4718
SPV_0859	217.162	241.279	260.51	256.254	251.014	163.13	214.662	181.886	179.295	161.226	140.387	113.737	83.017	71.7286	61.9164	82.16	123.07	133.005	138.622	154.571	137.267	137.349	152.013	143.414	86.2682	89.2692	187.417	183.472	102.751	114.139	117.874	135.215	187.427	165.96	270.074	277.714	89.0203	86.2011	129.613	112.58	67.5486	63.2127	59.818
SPV_0860	153.048	202.532	207.138	175.323	155.654	92.6283	160.319	136.328	133.038	103.231	88.6585	77.4042	64.3827	45.8184	52.1129	51.1481	79.6302	84.3032	85.6304	86.2474	102.872	77.8145	111.377	108.866	62.9532	67.3686	152.238	141.563	41.8488	46.2743	70.8029	91.1974	139.312	114.133	245.481	249.698	54.9006	56.9049	96.8613	93.4563	48.0078	44.3982	48.5915
SPV_2259	260.895	259.17	285.554	163.361	165.164	76.4109	168.842	176.785	134.912	179.738	118.316	153.512	78.2574	111.308	58.857	56.5133	125.164	137.932	97.543	110.946	131.676	184.625	150.915	140.58	97.1669	73.4365	197.461	197.914	134.996	133.14	104.524	113.883	158.325	169.034	405.565	383.051	68.9864	89.7746	157.696	163.578	82.3642	86.2503	97.2215
SPV_0861	438.195	553.181	554.26	422.593	177.795	180.619	537.376	468.463	605.718	535.101	556.185	643.622	417.7	270.027	465.951	528.723	665.107	612.957	439.13	400.3	618.18	374.989	552.211	534.901	396.528	512.236	547.006	562.155	299.414	273.733	450.668	414.587	644.241	569.885	744.911	803.708	300.848	445.079	457.527	504.818	315.908	572.787	603.034
SPV_0862	254.931	306.345	310.399	352.637	246.653	169.075	178.047	179.026	212.544	220.621	73.2869	49.2855	35.7565	43.2713	91.1596	74.862	109.357	101.922	137.613	136.554	110.16	156.471	174.593	177.42	180.642	168.726	257.221	245.526	245.401	238.146	205.639	223.545	173.334	163.75	283.237	300.11	272.913	250.873	241.99	251.96	215.809	135.01	138.554
SPV_0863	338.111	394.836	391.791	475.572	312.53	251.284	218.167	220.209	275.061	302.317	89.8884	74.8011	47.6056	74.4264	109.728	90.3369	150.783	156.223	145.179	175.766	132.293	221.959	245.307	238.699	299.004	223.804	318.837	278.647	374.052	380.936	278.435	271.316	183.964	172.28	287.091	310.629	360.229	331.174	294.093	302.658	241.139	98.1058	97.2907
SPV_0864	356.64	372.979	411.673	467.403	398.309	287.872	260.004	252.379	287.736	312.036	117.568	107.88	83.3325	95.9548	121.679	102.568	173.843	153.172	195.133	220.162	173.154	223.502	301.82	278.094	280.544	258.533	332.948	332.908	359.48	363.414	309.112	313.093	202.787	188.643	338.928	370.958	432.05	395.266	358.453	351.622	271.964	114.397	113.105
SPV_0865	4.76991	4.70656	4.67064	2.73576	17.0352	6.88319	7.75076	15.0213	27.1892	21.5045	1.08272	1.63088	213.95	271.419	199.583	161.968	4.88604	2.26187	2.46801	1.99364	12.8072	24.9883	3.77724	2.15776	12.5522	17.0264	13.4318	14.4266	3.50226	3.12733	2.72773	1.53207	6.75173	5.11537	5.54151	5.76891	0.540236	0.528289	8.05489	1.35564	183.549	46.3163	27.564
SPV_0866	507.394	587.909	592.107	745.724	345.562	206.8	321.774	290.141	412.437	368.163	315.556	189.241	274.442	467.56	458.32	390.174	279.858	282.233	314.295	337.295	376.254	488.306	405.154	460.972	272.191	221.6	529.375	524.399	363.883	335.741	423.786	470.58	524.498	539.268	368.594	387.38	160.138	145.413	197.351	179.396	384.589	392.909	359.172
SPV_0867	322.826	433.268	464.421	421.887	249.666	119.894	242.344	192.264	295.801	234.596	200.691	71.2559	142.094	282.22	312.008	259.693	170.464	182.041	208.338	215.988	279.114	309.583	278.033	349.974	207.295	190.233	406.203	431.795	249.005	222.656	260.407	305.01	439.01	403.403	367.197	379.344	147.726	133.297	147.591	157.069	341.838	253.81	248.662
SPV_0868	1513.48	1929.87	1745.78	1837.45	1167.17	564.134	461.757	423.822	2772.82	2140.87	366.833	167.148	208.029	527.446	3285.24	2641.36	438.335	443.854	1609.11	1622.97	993.54	1464.83	1252.61	1560.16	2042.07	1764.26	2282.17	2318.7	1845.34	1808.26	1680.76	1834.36	846.575	828.661	924.095	962.876	335.657	352.465	385.891	586.698	1031.29	966.958	953.392
SPV_2260	0	0.448849	0.560371	2.11981	14.7838	4.18919	6.73214	12.1397	21.6025	22.9832	0	2.72958	0	0	1.29072	0.627507	0.757193	1.85571	2.95048	0.926868	7.4042	18.835	4.32268	1.76166	9.20368	17.3328	7.78017	3.15954	0.592088	0.356066	0.505993	0	6.18208	2.1714	0.910505	1.25269	0.0470929	0.103414	0.297996	0.277543	0.228637	0.400471	0.406105
SPV_2262	0	0.852813	0.376196	0	11.5246	2.91847	6.60544	13.1151	17.6076	25.1761	0.236492	0.576245	0	0.703668	3.09544	0.317937	0.633014	1.93687	1.08381	1.5732	12.5862	19.5896	2.01905	0.39422	8.43431	15.0261	5.73658	4.88675	0	0.78477	0.886693	0	4.93876	2.67186	0.490679	0.936175	0.119302	0.357605	0.593369	0.650375	0.65596	0.909951	0.994506
SPV_0870	111.381	130.394	148.21	148.731	125.616	83.8243	133.116	124.547	136.557	113.917	127.772	90.696	58.2513	56.7848	54.2602	58.0581	118.221	134.698	119.295	147.52	107.345	98.9918	148.862	131.38	110.079	101.168	147.034	142.408	75.65	82.7518	137.865	171.372	115.361	108.309	111.718	115.728	197.198	197.042	153.512	173.733	132.07	120.403	114.584
SPV_0871	118.708	128.001	137.684	126.833	129.355	67.9768	130.447	130.185	131.181	134.259	132.395	105.979	48.6071	48.2754	73.1142	58.8727	138.863	140.334	116.993	130.274	95.5487	133.471	144.526	133.159	121.554	109.103	137.579	132.936	157.216	162.996	139.676	164.165	114.83	100.158	108.179	111.591	233.8	224.69	164.076	192.861	153.17	157.29	139.511
SPV_0872	111.486	125.782	125.093	113.605	111.471	57.0759	122.063	121.377	141.272	113.475	116.068	104.278	44.9004	46.27	63.7094	68.6082	134.088	130.545	126.183	121.268	96.4233	98.8549	141.61	132.099	94.8892	94.2927	131.654	126.561	102.568	103.646	141.148	158.968	100.846	87.0856	107.894	109.431	196.288	186.267	144.446	144.378	133.338	151.796	154.347
SPV_0873	277.991	262.935	249.906	247.813	200.907	162.767	202.534	209.002	345.682	291.84	229.302	240.858	138.474	98.8298	210.151	226.932	209.496	219.95	292.894	298.785	242.317	256.201	320.218	325.689	279.689	264.904	326.417	336.828	268.223	255.407	344.855	347.607	260.394	272.572	218.021	224.927	289.24	323.474	277.371	284.344	234.118	342.37	336.267
SPV_0874	316.072	317.302	314.447	350.51	322.781	237.746	279.168	303.134	379.644	354.11	484	404.186	208.142	185.652	350.476	351.847	491.93	535.317	449.327	448.493	290.978	344.572	479.93	466.564	444.679	416.124	435.757	451.017	368.965	395.282	524.787	548.826	391.749	409.747	305.356	314.186	455.992	405.362	394.771	375.87	300.997	320.912	313.504
SPV_0875	342.704	353.121	364.164	374.836	375.036	204.672	287.961	306.49	383.581	337.3	486.189	357.62	194.59	194.546	332.553	299.311	478.792	528.414	443.083	498.416	306.558	374.184	515.461	476.05	470.219	429.912	516.313	555.801	452.459	447.845	548.808	590.594	427.753	431.737	394.892	393.442	519.647	492.474	404.261	421.075	321.225	288.818	260.902
SPV_0876	295.276	329.308	336.599	267.436	309.554	196.713	251.323	287.202	342.889	332.626	381.269	352.662	176.44	195.108	278.87	277.287	460.785	479.114	399.622	400.01	304.471	401.099	461.253	429.551	504.842	428.528	469.922	453.349	420.738	397.99	483.895	464.868	379.148	407.851	493.735	458.707	668.466	662.748	569.978	620.443	453.307	373.758	384.624
SPV_0877	291.547	333.206	331.994	373.368	293.92	202.777	276.267	290.564	311.833	254.636	415.578	364.606	233.86	220.779	267.107	268.182	448.603	441.419	391.201	399.552	296.158	324.82	403.254	435.999	435.25	404.792	465.396	511.353	322.88	301.713	443.566	454.507	382.426	401.238	379.621	386.571	528.527	474.642	433.071	441.452	328.121	213.598	223.263
SPV_0878	485.139	493.592	495.087	450.605	405.188	286.347	426.929	428.189	520.676	488.55	748.92	662.823	355.45	407.808	528.756	548.296	877.412	866.329	645.364	685.521	508.506	680.816	799.086	814.746	1013.34	784.38	730.387	776.784	1019.88	967.266	836.211	790.211	574.239	559.336	683.832	666.474	995.514	1059.12	967.567	1158.09	778.521	652.77	733.302
SPV_0879	110.567	129.805	122.657	128.189	111.583	63.2313	77.166	74.3291	109.519	110.256	109.313	73.7126	54.3173	70.1395	69.4632	68.994	98.1507	94.7149	85.6539	75.6268	95.7623	131.737	108.5	109.505	76.3006	79.9253	181.037	163.013	126.259	128.883	112.28	124.427	127.54	123.86	195.548	195.669	62.4337	58.4522	81.273	80.5452	67.9731	87.0646	85.9726
SPV_0880	94.6901	106.58	115.787	86.2656	91.1054	49.6113	67.9714	66.5845	89.7739	81.5879	90.8139	80.6156	63.5576	60.8693	55.9708	59.2482	83.384	88.2903	57.8706	59.1209	75.3642	71.9698	96.1161	84.7319	59.5442	59.6412	142.028	138.762	47.8111	51.0501	65.2038	71.6193	99.8713	84.0769	241.857	224.569	65.3544	69.7276	91.5325	100.045	68.5194	93.2663	99.5337
SPV_2263	45.7704	36.7457	39.2559	35.3287	51.4315	28.4279	32.4119	51.4849	52.6317	65.7259	42.3135	44.1771	19.2659	20.1505	40.0626	45.2548	42.5941	44.0383	45.9466	49.6743	39.6324	76.5071	52.2051	43.2145	94.331	81.7829	56.3015	48.5436	115.157	100.525	62.7573	50.142	36.5315	39.5829	38.1357	35.7394	83.457	92.0827	90.2559	108.681	77.4422	64.4884	70.7061
[truncated: 1,226 more rows]

## Sheet: Supp Table 6
Supplementary Table 6: Normalized Expression, log2TPM (Transcript per Million, log2)
[truncated: 2,151 more rows]

## Sheet: Supp Table 7
Supplementary Table 7: Normalized Expression, rlog (regularized logarithm)
[truncated: 2,135 more rows]

[truncated: 6 more sheets: Legend Supp Table 5-7, Supp Table 8, Legend Supp Table 8, Supp Table 9, Supp Table 10, Supp Table 11]
